# Supplementary material for: The last 50 years of climate‐induced melting of the Maliy Aktru glacier (Altai Mountains, Russia) revealed in a primary ecological succession
Source: Ecol Evol. 2018 Jul 2;8(15):7401–20. doi: 10.1002/ece3.4258 (PMC6106165; doi:10.1002/ece3.4258)
Supplement: Supplementary file 2 [file ECE3-8-7401-s002.xlsx]

## Sheet: Foglio1
OTU	D0_rep1	D0_rep2	D50_rep1	D50_rep2	D100_rep1	D100_rep2	D150_rep1	D150_rep2	D200_rep1	D200_rep2	D250_rep1	D250_rep2	D300_rep1	D300_rep2	D350_rep1	D350_rep2	D400_rep1	D400_rep2	D450_rep1	D450_rep2	D500_rep1	D500_rep2	D550_rep1	D550_rep2	D600_rep1	D600_rep2	OTU	PHYLUM	CLASS	ORDER	FAMILY	GENUS	SPECIES	MAX_ID	COVERAGE
Otu0001	0	4	3	3	0	1	8882	0	3693	1356	0	0	0	0	1194	118	0	69	4	0	0	4	0	0	0	0	Otu0001	Ascomycota	Saccharomycetes	Saccharomycetales	Saccharomycetales fam Incertae sedis	Debaryomyces	prosopidis	99.66	88.253
Otu0002	175	787	808	1196	201	387	5	0	0	844	824	340	552	1742	633	2236	281	24	206	393	195	3	2072	48	10	16	Otu0002	Ascomycota	Leotiomycetes	Helotiales	Helotiales fam Incertae sedis	Tetracladium	Tetracladium sp	99.59	86.2676
Otu0003	13	212	1248	2674	981	3704	0	0	0	14	52	118	0	0	0	0	3	7	0	17	12	4	4	0	0	1	Otu0003	Ascomycota	Leotiomycetes	Leotiomycetes ord Incertae sedis	Myxotrichaceae	Pseudogymnoascus	roseus	98.85	91.2281
Otu0004	2066	813	199	258	20	13	6	3404	0	8	688	43	24	0	0	220	6	0	0	51	852	0	33	0	29	87	Otu0004	Basidiomycota	unclassified Basidiomycota	unclassified Basidiomycota	unclassified Basidiomycota	unclassified Basidiomycota	Basidiomycota sp	100	88.6297
Otu0005	10	143	128	53	11	2	0	0	0	171	300	166	124	1534	194	154	130	665	1526	498	1488	163	451	892	92	655	Otu0005	Ascomycota	Dothideomycetes	Pleosporales	Pleosporales fam Incertae sedis	unclassified Pleosporales fam Incertae sedis	Pleosporales fam Incertae sedis sp	98.54	93.5154
Otu0006	0	0	0	0	0	6	1	0	0	0	0	0	0	0	0	0	1402	4641	556	233	0	429	722	34	153	10	Otu0006	Basidiomycota	Agaricomycetes	Agaricales	Inocybaceae	Inocybe	vulpinella	98.99	88.3582
Otu0007	694	97	290	15	1418	11	17	0	2265	314	199	53	10	48	330	0	60	43	0	98	217	0	84	81	0	9	Otu0007	Ascomycota	Dothideomycetes	Capnodiales	Mycosphaerellaceae	Mycosphaerella	tassiana	100	86.4111
Otu0008	7	14	8	50	3195	21	0	0	0	4	31	0	0	0	0	4	0	0	0	0	34	0	5	0	0	3	Otu0008	Ascomycota	Leotiomycetes	Helotiales	Helotiales fam Incertae sedis	Tetracladium	Tetracladium sp	98.37	86.2676
Otu0009	0	0	0	0	0	0	4	0	0	9	15	2988	1243	324	7	0	450	0	0	48	0	343	64	0	98	8	Otu0009	unclassified Fungi	unclassified Fungi	unclassified Fungi	unclassified Fungi	unclassified Fungi	Fungi sp	97.18	87.6325
Otu0010	0	0	9	4	0	6	0	0	0	0	4	0	0	0	0	0	1442	2633	51	14	86	324	0	0	0	0	Otu0010	Basidiomycota	Agaricomycetes	Agaricales	unclassified Agaricales	unclassified Agaricales	Agaricales sp	97.29	93.7853
Otu0011	0	69	140	6	95	333	2	0	0	1242	62	105	149	21	1337	235	71	11	37	76	20	5	56	78	33	34	Otu0011	Ascomycota	Dothideomycetes	Pleosporales	unclassified Pleosporales	unclassified Pleosporales	Pleosporales sp	99.21	86.6438
Otu0012	6	0	0	0	0	1187	32	0	3	0	0	0	0	0	0	0	0	0	0	0	0	0	0	0	3983	0	Otu0012	Ascomycota	unclassified Ascomycota	unclassified Ascomycota	unclassified Ascomycota	unclassified Ascomycota	Ascomycota sp	87.98	<75
Otu0013	0	0	374	0	790	456	0	0	0	2	434	8	39	419	0	0	17	25	41	4	8	0	0	0	28	212	Otu0013	unclassified Fungi	unclassified Fungi	unclassified Fungi	unclassified Fungi	unclassified Fungi	Fungi sp	98.85	89.9225
Otu0014	0	0	412	0	175	1186	0	0	0	101	0	92	0	0	30	170	18	0	42	0	0	139	255	928	0	13	Otu0014	Chytridiomycota	Spizellomycetes	Spizellomycetales	Spizellomycetaceae	Spizellomyces	pseudodichotomus	97.85	89.3151
Otu0015	974	10	7	7	543	3	3	0	0	0	9	0	0	92	0	0	0	0	0	16	0	0	0	0	0	66	Otu0015	unclassified Fungi	unclassified Fungi	unclassified Fungi	unclassified Fungi	unclassified Fungi	Fungi sp	100	86.6894
Otu0016	0	18	289	422	9	78	0	0	0	76	706	121	31	837	67	0	47	4	87	157	16	5	7	0	0	9	Otu0016	Ascomycota	Dothideomycetes	Pleosporales	unclassified Pleosporales	unclassified Pleosporales	Pleosporales sp	100	93.9394
Otu0017	6	6	33	2	0	11	1015	0	941	210	13	5	10	0	213	52	9	10	162	0	0	0	7	0	0	0	Otu0017	Basidiomycota	Ustilaginomycotina cls Incertae sedis	Malasseziales	Malasseziaceae	Malassezia	restricta	99.2	90.5569
Otu0018	0	0	0	0	0	0	0	1748	25	29	0	21	0	0	29	75	5	0	156	37	30	0	27	0	0	0	Otu0018	Ascomycota	Dothideomycetes	Pleosporales	Sporormiaceae	unclassified Sporomiaceae	Sporormiaceae sp	98.8	86.4583
Otu0019	0	0	0	0	0	1	0	1141	0	111	30	28	21	0	75	26	5	10	0	0	29	234	543	152	111	475	Otu0019	Mortierellomycota	Mortierellomycotina cls Incertae sedis	Mortierellales	Mortierellaceae	Mortierella	alpina	99.71	89.8964
Otu0020	0	0	0	0	0	0	0	0	0	61	29	0	198	494	41	253	117	134	625	26	1155	41	303	140	0	0	Otu0020	Ascomycota	Sordariomycetes	Hypocreales	unclassified Hypocreales	unclassified Hypocreales	Hypocreales sp	99.31	88.7195
Otu0021	960	37	25	3	0	0	0	0	0	0	7	8	0	0	0	0	0	0	0	0	0	0	0	0	0	0	Otu0021	Basidiomycota	Tremellomycetes	Cystofilobasidiales	Cystofilobasidiaceae	Mrakia	aquatica	100	89.4879
Otu0023	580	1026	124	184	0	0	0	0	0	6	68	6	12	0	0	0	6	0	0	0	69	0	2	0	0	3	Otu0023	Ascomycota	Leotiomycetes	Helotiales	unclassified Helotiales	unclassified Helotiales	Helotiales sp	100	86.3636
Otu0024	771	402	97	43	0	23	0	0	0	0	13	10	0	0	0	0	0	0	0	10	0	0	0	0	0	0	Otu0024	unclassified Fungi	unclassified Fungi	unclassified Fungi	unclassified Fungi	unclassified Fungi	Fungi sp	97.97	90.9722
Otu0026	3	0	0	0	0	0	6	0	0	47	0	0	1729	0	64	0	1244	0	0	12	0	37	0	0	56	0	Otu0026	unclassified Fungi	unclassified Fungi	unclassified Fungi	unclassified Fungi	unclassified Fungi	Fungi sp	95.2	85.6164
Otu0027	0	0	3	10	2	30	0	0	0	0	265	1108	19	122	0	490	8	0	0	13	94	0	15	319	0	0	Otu0027	Ascomycota	Dothideomycetes	Pleosporales	Sporormiaceae	unclassified Sporomiaceae	Sporormiaceae sp	99.6	86.1111
Otu0028	0	0	6	0	0	0	0	0	0	55	0	0	0	0	40	0	0	0	0	0	0	924	2027	0	0	29	Otu0028	Basidiomycota	Agaricomycetes	Agaricales	Inocybaceae	Inocybe	terrigena	98.14	87.8788
Otu0029	0	0	0	0	0	0	0	0	0	0	0	0	0	0	0	0	38	0	0	0	58	2680	3	0	0	0	Otu0029	Basidiomycota	Agaricomycetes	Thelephorales	Thelephoraceae	unclassified Thelephoraceae	Thelephoraceae sp	100	89.1061
Otu0030	0	0	14	0	168	28	0	928	0	0	0	0	0	0	0	73	8	0	7	6	28	0	6	0	0	0	Otu0030	unclassified Fungi	unclassified Fungi	unclassified Fungi	unclassified Fungi	unclassified Fungi	Fungi sp	98.77	89.3151
Otu0031	373	468	38	118	0	0	0	0	0	0	255	0	0	0	0	0	0	0	0	0	30	0	0	0	0	0	Otu0031	Basidiomycota	Microbotryomycetes	Leucosporidiales	unclassified Leucosporidiales	unclassified Leucosporidiales	Leucosporidiales sp	88.01	88.9831
Otu0032	0	5	5	0	0	3	0	984	0	0	13	0	3	152	0	0	0	34	0	0	0	0	0	0	0	0	Otu0032	Ascomycota	Sordariomycetes	Hypocreales	Nectriaceae	Gibberella	tricincta	99.62	87.1711
Otu0035	0	0	0	0	0	0	0	0	0	0	0	0	0	0	0	0	0	0	0	525	0	1337	0	0	0	0	Otu0035	Basidiomycota	Agaricomycetes	Agaricales	Inocybaceae	Inocybe	Inocybe sp	98.05	88.6628
Otu0036	0	0	0	0	0	0	3	0	0	98	5	11	1259	0	139	0	825	0	0	0	0	0	0	0	0	0	Otu0036	unclassified Fungi	unclassified Fungi	unclassified Fungi	unclassified Fungi	unclassified Fungi	Fungi sp	99.6	86.6438
Otu0037	0	0	722	0	0	296	0	0	0	0	30	4	0	137	0	0	0	7	0	0	44	0	9	283	0	0	Otu0037	unclassified Fungi	unclassified Fungi	unclassified Fungi	unclassified Fungi	unclassified Fungi	Fungi sp	96.71	90.9931
Otu0038	1	8	26	10	13	12	0	0	40	0	43	50	18	43	0	131	32	48	650	51	156	10	26	244	9	4	Otu0038	Basidiomycota	Agaricomycetes	Agaricales	Agaricaceae	Lycoperdon	pratense	100	88.8571
Otu0039	0	0	0	0	0	0	0	0	0	0	10	0	0	0	0	0	0	86	699	50	103	136	103	408	0	2	Otu0039	Ascomycota	Dothideomycetes	Pleosporales	unclassified Pleosporales	unclassified Pleosporales	Pleosporales sp	100	91.0653
Otu0040	0	0	5	46	0	0	1	0	0	619	2	2	0	0	674	0	0	15	0	36	0	0	0	0	0	0	Otu0040	Ascomycota	Sordariomycetes	Sordariales	Lasiosphaeriaceae	unclassified Lasiosphaeriaceae	Lasiosphaeriaceae sp	99.2	86.4111
Otu0041	0	0	0	0	0	0	0	0	0	0	0	0	0	0	0	0	0	0	0	0	0	0	0	0	0	1481	Otu0041	Basidiomycota	Agaricomycetes	Agaricales	Cortinariaceae	Cortinarius	helobius	98.99	88.3234
Otu0042	0	0	421	0	610	1	0	0	0	0	0	0	0	0	0	0	0	0	0	0	230	0	35	0	0	0	Otu0042	unclassified Fungi	unclassified Fungi	unclassified Fungi	unclassified Fungi	unclassified Fungi	Fungi sp	97.96	<50
Otu0043	35	3	84	333	4	31	0	0	0	0	52	23	14	404	0	0	4	0	0	2	12	0	0	0	0	0	Otu0043	Basidiomycota	Tremellomycetes	Filobasidiales	Filobasidiaceae	Goffeauzyma	gastrica	100	89.7638
Otu0044	0	5	176	135	38	22	0	0	0	157	201	111	19	0	127	49	33	0	127	2	39	0	40	220	0	0	Otu0044	unclassified Fungi	unclassified Fungi	unclassified Fungi	unclassified Fungi	unclassified Fungi	Fungi sp	100	<50
Otu0045	0	0	19	1076	0	0	0	0	0	0	0	3	0	0	0	0	0	0	0	0	0	0	0	0	0	0	Otu0045	unclassified Fungi	unclassified Fungi	unclassified Fungi	unclassified Fungi	unclassified Fungi	Fungi sp	95.43	89.3733
Otu0046	0	0	0	0	2	5	0	0	0	0	3	0	0	0	0	6	10	0	139	1111	24	3	5	0	2	8	Otu0046	Ascomycota	unclassified Ascomycota	unclassified Ascomycota	unclassified Ascomycota	unclassified Ascomycota	Ascomycota sp	100	86.9565
Otu0047	0	0	8	13	95	0	0	0	0	0	136	49	29	98	0	0	66	112	132	133	115	122	32	53	12	80	Otu0047	Ascomycota	Leotiomycetes	Helotiales	Helotiales fam Incertae sedis	Cadophora	Cadophora sp	97.39	93.6842
Otu0048	11	67	210	315	28	121	0	0	0	0	26	33	13	92	0	0	5	2	0	10	0	0	0	0	0	0	Otu0048	unclassified Fungi	unclassified Fungi	unclassified Fungi	unclassified Fungi	unclassified Fungi	Fungi sp	100	86.3158
Otu0049	0	0	0	0	0	0	3	0	0	118	0	0	914	0	99	0	543	0	0	0	0	0	0	0	0	0	Otu0049	unclassified Fungi	unclassified Fungi	unclassified Fungi	unclassified Fungi	unclassified Fungi	Fungi sp	97.49	82.4138
Otu0050	223	188	104	155	0	5	0	0	0	0	41	19	0	0	0	0	4	0	0	0	103	0	0	0	0	7	Otu0050	Basidiomycota	Tremellomycetes	Cystofilobasidiales	Cystofilobasidiaceae	Mrakia	frigida	96.4	89.4595
Otu0051	0	26	6	37	22	7	0	0	0	0	20	55	39	242	0	0	26	28	0	82	522	147	104	0	30	176	Otu0051	Ascomycota	Sordariomycetes	Xylariales	Amphisphaeriaceae	unclassified Amphisphaeriaceae	Amphisphaeriaceae sp	100	88.9655
Otu0052	0	74	98	3	15	6	0	0	0	21	126	16	37	0	13	807	11	0	0	0	15	13	6	214	0	0	Otu0052	unclassified Fungi	unclassified Fungi	unclassified Fungi	unclassified Fungi	unclassified Fungi	Fungi sp	89.52	78.5235
Otu0053	15	0	43	39	0	15	0	0	0	33	0	20	0	0	25	1094	0	0	0	2	18	16	32	0	0	0	Otu0053	unclassified Fungi	unclassified Fungi	unclassified Fungi	unclassified Fungi	unclassified Fungi	Fungi sp	89.9	90.9722
Otu0054	5	3	0	0	0	0	0	0	0	420	12	3	0	0	654	0	0	0	0	0	0	0	7	0	18	24	Otu0054	Ascomycota	Dothideomycetes	Capnodiales	Capnodiales fam Incertae sedis	Elasticomyces	elasticus	100	86.2676
Otu0055	0	154	361	0	2	0	0	0	0	0	190	0	0	0	0	668	0	0	0	0	0	0	47	0	0	0	Otu0055	unclassified Fungi	unclassified Fungi	unclassified Fungi	unclassified Fungi	unclassified Fungi	Fungi sp	98.91	<50
Otu0057	327	309	2	0	0	0	0	0	0	0	9	19	0	0	0	0	0	0	0	0	26	0	33	0	0	16	Otu0057	unclassified Fungi	unclassified Fungi	unclassified Fungi	unclassified Fungi	unclassified Fungi	Fungi sp	88.94	<75
Otu0058	0	9	0	38	0	41	0	317	0	55	16	1	0	233	51	0	20	0	62	16	0	0	0	0	0	2	Otu0058	Ascomycota	Dothideomycetes	Pleosporales	Sporormiaceae	unclassified Sporomiaceae	Sporormiaceae sp	95.02	95.2542
Otu0061	2	0	0	0	0	352	3	0	0	0	0	0	0	0	0	0	0	0	0	0	0	0	0	0	861	0	Otu0061	Ascomycota	Eurotiomycetes	Verrucariales	unclassified Verrucariales	unclassified Verrucariales	Verrucariales sp	93.7	83.3922
Otu0062	302	20	28	37	11	8	0	0	0	0	36	0	0	0	0	0	0	15	0	0	156	1	21	0	0	0	Otu0062	Ascomycota	Dothideomycetes	Pleosporales	Pleosporaceae	Alternaria	alternata	99.28	93.266
Otu0063	0	0	31	0	1	18	0	0	0	2	324	0	27	417	0	0	10	1	0	1	0	0	0	0	0	0	Otu0063	unclassified Fungi	unclassified Fungi	unclassified Fungi	unclassified Fungi	unclassified Fungi	Fungi sp	100	88.9744
Otu0064	0	3	0	1	0	0	0	0	0	28	402	391	230	10	0	0	81	0	0	12	82	2	27	0	14	4	Otu0064	Ascomycota	Sordariomycetes	Hypocreales	unclassified Hypocreales	unclassified Hypocreales	Hypocreales sp	96.6	87.1711
Otu0065	360	120	6	7	0	0	0	0	0	0	13	0	0	0	0	0	0	0	0	0	0	0	0	0	0	0	Otu0065	Basidiomycota	Microbotryomycetes	Sporidiobolales	Sporidiobolales fam Incertae sedis	Rhodotorula	Rhodotorula sp	91.59	88.1844
Otu0066	0	0	0	0	0	0	0	0	0	0	0	0	0	0	0	0	0	0	0	284	37	812	0	0	172	0	Otu0066	unclassified Fungi	unclassified Fungi	unclassified Fungi	unclassified Fungi	unclassified Fungi	Fungi sp	92.41	<50
Otu0067	0	0	14	12	1	7	0	0	0	0	41	30	9	194	0	0	5	0	65	8	23	0	24	906	0	67	Otu0067	Basidiomycota	Agaricomycetes	Thelephorales	Thelephoraceae	Tomentella	lilacinogrisea	100	89.1061
Otu0068	0	0	0	0	0	0	0	0	0	0	0	0	0	0	0	0	0	0	0	0	89	0	0	0	0	1022	Otu0068	Mucoromycota	Mucoromycetes	Mucorales	Mucoraceae	Zygorhynchus	Zygorhynchus sp	93.55	87.6972
Otu0069	0	0	0	0	0	0	0	0	0	0	0	0	0	0	0	0	1038	223	0	8	0	0	9	0	0	0	Otu0069	Ascomycota	Sordariomycetes	Sordariales	unclassified Sordariales	unclassified Sordariales	Sordariales sp	98.44	86.7347
Otu0070	0	27	31	44	5	4	0	0	0	62	34	7	12	97	5	0	29	0	84	48	17	0	704	0	0	0	Otu0070	Ascomycota	Leotiomycetes	Helotiales	Helotiales fam Incertae sedis	Tetracladium	Tetracladium sp	97.93	84.8592
Otu0071	223	282	15	66	0	0	0	0	0	0	18	13	0	0	0	0	0	0	0	1	0	0	0	0	0	0	Otu0071	Basidiomycota	Microbotryomycetes	unclassified Microbotryomycetes	unclassified Microbotryomycetes	unclassified Microbotryomycetes	Microbotryomycetes sp	100	89.2655
Otu0072	36	0	70	1	0	0	0	0	0	0	11	0	0	594	0	0	0	0	0	0	0	0	0	0	0	0	Otu0072	Chytridiomycota	unclassified Chytridiomycota	unclassified Chytridiomycota	unclassified Chytridiomycota	unclassified Chytridiomycota	Chytridiomycota sp	87.73	<75
Otu0073	343	50	16	10	0	0	0	0	0	0	6	0	0	0	0	0	7	0	0	0	0	0	0	0	0	3	Otu0073	Ascomycota	unclassified Ascomycota	unclassified Ascomycota	unclassified Ascomycota	unclassified Ascomycota	Ascomycota sp	98.37	86.3158
Otu0074	0	973	13	111	0	24	0	0	0	0	0	0	0	0	0	0	0	0	0	0	0	0	0	0	0	0	Otu0074	unclassified Fungi	unclassified Fungi	unclassified Fungi	unclassified Fungi	unclassified Fungi	Fungi sp	87.5	<50
Otu0075	35	12	0	13	42	0	2	0	0	233	19	0	0	0	442	0	0	0	0	0	0	0	0	0	0	0	Otu0075	Basidiomycota	Tremellomycetes	Tremellales	unclassified Tremellales	unclassified Tremellales	Tremellales sp	98.04	91.7266
Otu0076	0	0	0	0	0	0	0	0	0	0	0	0	0	0	0	0	0	85	49	501	0	320	0	0	0	6	Otu0076	Ascomycota	unclassified Ascomycota	unclassified Ascomycota	unclassified Ascomycota	unclassified Ascomycota	Ascomycota sp	98.04	86.7347
Otu0078	1	0	0	0	0	0	0	0	0	0	0	0	0	0	0	0	0	0	0	0	0	0	0	0	0	898	Otu0078	Ascomycota	Leotiomycetes	unclassified Leotiomycetes	unclassified Leotiomycetes	unclassified Leotiomycetes	Leotiomycetes sp	100	86.3158
Otu0079	16	0	0	5	0	0	0	0	0	384	0	0	0	0	407	0	0	7	0	0	0	0	0	0	0	0	Otu0079	Basidiomycota	Agaricomycetes	Agaricales	Psathyrellaceae	Coprinellus	ellisii	100	88.563
Otu0080	0	0	0	0	0	19	0	0	981	0	0	0	0	0	0	0	0	0	0	0	0	0	0	0	0	0	Otu0080	Ascomycota	Sordariomycetes	Sordariales	Sordariaceae	Neurospora	terricola	100	86.5052
Otu0081	126	305	9	3	0	0	0	0	0	0	75	0	0	0	0	0	0	0	0	50	0	0	159	0	0	10	Otu0081	Ascomycota	Sordariomycetes	Xylariales	unclassified Xylariales	unclassified Xylariales	Xylariales sp	99.23	88.6986
Otu0083	0	0	0	0	515	0	0	0	0	0	0	4	0	0	0	0	0	0	0	0	0	0	0	0	0	0	Otu0083	Ascomycota	Dothideomycetes	Pleosporales	unclassified Pleosporales	unclassified Pleosporales	Pleosporales sp	94.4	86.5052
Otu0084	134	205	61	46	0	0	0	0	0	0	175	3	0	0	0	0	0	0	0	0	92	0	10	0	0	0	Otu0084	Basidiomycota	Microbotryomycetes	Sporidiobolales	Sporidiobolales fam Incertae sedis	Rhodotorula	Rhodotorula sp	91.26	88.2184
Otu0085	0	0	4	0	0	10	0	0	0	370	18	0	0	0	431	0	0	3	0	2	0	0	0	0	0	0	Otu0085	Basidiomycota	Agaricomycetes	Trechisporales	Hydnodontaceae	Trechispora	Trechispora sp	99.69	89.1365
Otu0086	0	7	18	26	13	31	0	0	0	0	10	486	0	46	0	0	0	0	46	73	0	0	35	0	0	0	Otu0086	Ascomycota	Sordariomycetes	Microascales	Microascaceae	unclassified Microascaceae	Microascaceae sp	98.95	88.0368
Otu0087	0	10	0	0	7	0	0	0	0	60	165	6	0	23	47	593	0	0	0	0	0	0	0	0	0	0	Otu0087	unclassified Fungi	unclassified Fungi	unclassified Fungi	unclassified Fungi	unclassified Fungi	Fungi sp	99.07	<50
Otu0088	47	8	117	67	1	31	0	0	0	0	57	44	2	195	0	0	7	0	0	3	0	0	0	0	0	7	Otu0088	Basidiomycota	Tremellomycetes	unclassified Tremellomycetes	unclassified Tremellomycetes	unclassified Tremellomycetes	Tremellomycetes sp	100	89.1061
Otu0091	0	0	0	0	0	0	0	505	0	0	0	0	0	6	0	0	0	0	0	0	0	0	0	0	0	0	Otu0091	Ascomycota	Dothideomycetes	Pleosporales	Lophiostomataceae	Sigarispora	arundinis	98.55	93.8567
Otu0092	0	0	0	0	0	0	0	0	0	0	0	0	791	0	0	0	254	0	0	0	0	0	0	0	0	0	Otu0092	Basidiomycota	Agaricomycetes	Sebacinales	unclassified Sebacinales	unclassified Sebacinales	Sebacinales sp	96.95	86.3905
Otu0093	0	23	0	63	0	18	0	0	0	5	72	0	0	0	0	207	18	20	0	154	83	130	29	0	52	9	Otu0093	Ascomycota	unclassified Ascomycota	unclassified Ascomycota	unclassified Ascomycota	unclassified Ascomycota	Ascomycota sp	100	86.2676
Otu0094	0	0	0	0	0	0	0	0	0	0	15	0	331	0	0	0	147	35	67	0	0	13	151	250	0	11	Otu0094	Ascomycota	Dothideomycetes	Pleosporales	Pleosporales fam Incertae sedis	Paraphoma	Paraphoma sp	98.08	93.19
Otu0096	0	0	0	0	0	0	0	0	0	265	0	0	0	0	411	0	0	0	0	0	0	0	0	0	0	0	Otu0096	Basidiomycota	Agaricomycetes	Russulales	Peniophoraceae	Peniophora	piceae	98.99	89.426
Otu0097	3	0	0	0	0	5	5	0	0	4	22	12	107	0	0	0	44	0	84	92	136	7	0	123	462	0	Otu0097	Ascomycota	Eurotiomycetes	Verrucariales	unclassified Verrucariales	unclassified Verrucariales	Verrucariales sp	98.1	87.0432
Otu0098	0	0	0	0	0	0	0	0	0	0	0	0	0	0	0	0	0	0	0	0	0	0	0	0	186	586	Otu0098	Basidiomycota	Agaricomycetes	Agaricales	Inocybaceae	Inocybe	Inocybe sp	85.61	77.1429
Otu0099	0	5	36	15	12	27	0	0	0	0	48	20	5	0	0	0	17	3	187	30	79	21	15	96	7	8	Otu0099	Basidiomycota	Agaricomycetes	Polyporales	unclassified Polyporales	unclassified Polyporales	Polyporales sp	99.66	88.8554
Otu0100	0	0	0	0	19	135	0	0	0	88	27	28	0	0	101	0	9	0	0	21	17	30	24	71	0	0	Otu0100	Ascomycota	Dothideomycetes	Pleosporales	unclassified Pleosporales	unclassified Pleosporales	Pleosporales sp	92.91	86.6438
Otu0101	0	0	0	0	0	0	2	314	0	0	0	0	0	0	0	0	0	0	172	0	0	0	0	18	0	0	Otu0101	Chytridiomycota	Spizellomycetes	Spizellomycetales	Spizellomycetaceae	Powellomyces	Powellomyces sp	95.97	89.8964
Otu0102	0	0	0	0	0	0	0	0	0	0	14	0	0	0	0	0	0	0	430	25	0	0	10	190	0	4	Otu0102	Ascomycota	Dothideomycetes	Pleosporales	unclassified Pleosporales	unclassified Pleosporales	Pleosporales sp	93.7	86.6894
Otu0103	0	107	10	73	0	3	0	0	0	0	395	3	0	0	0	82	0	0	0	5	43	0	0	0	0	0	Otu0103	Ascomycota	Leotiomycetes	Helotiales	Helotiales fam Incertae sedis	Tetracladium	Tetracladium sp	96.31	86.2191
Otu0104	0	0	0	0	0	0	0	0	0	0	291	396	0	0	0	0	0	0	0	10	0	0	0	0	0	0	Otu0104	unclassified Fungi	unclassified Fungi	unclassified Fungi	unclassified Fungi	unclassified Fungi	Fungi sp	98.15	<50
Otu0105	0	10	0	19	0	0	0	0	0	112	21	47	0	127	74	17	0	29	0	6	25	7	31	152	0	0	Otu0105	Chytridiomycota	Rhizophydiomycetes	Rhizophydiales	Rhizophydiaceae	Rhizophydium	Rhizophydium sp	98.39	88.8571
Otu0106	0	0	0	0	0	0	0	0	0	0	616	0	0	0	0	0	0	0	0	4	0	0	0	0	0	0	Otu0106	Ascomycota	Pezizomycetes	Pezizales	Pyronemataceae	Rhodotarzetta	rosea	99.66	88.1818
Otu0107	0	0	0	0	0	0	3	0	0	0	0	0	0	0	0	0	0	0	0	0	0	165	0	0	1112	0	Otu0107	Basidiomycota	Agaricomycetes	Sebacinales	Sebacinaceae	unclassified Sebacinaceae	Sebacinaceae sp	100	88.724
Otu0108	0	0	0	0	0	0	0	0	718	0	0	0	0	0	0	0	0	0	0	0	0	0	0	0	0	0	Otu0108	Ascomycota	Sordariomycetes	Hypocreales	Cordycipitaceae	Lecanicillium	Lecanicillium sp	100	86.9128
Otu0110	0	0	0	0	0	0	0	0	0	0	2	425	45	0	0	0	21	0	0	0	0	0	0	0	308	31	Otu0110	unclassified Fungi	unclassified Fungi	unclassified Fungi	unclassified Fungi	unclassified Fungi	Fungi sp	98.76	83.4483
Otu0111	0	9	106	105	21	159	0	0	0	0	0	0	0	32	0	0	0	0	0	6	0	0	0	0	0	0	Otu0111	Mortierellomycota	Mortierellomycotina cls Incertae sedis	Mortierellales	Mortierellaceae	Mortierella	antarctica	99.42	89.7638
Otu0112	0	0	15	5	1	12	0	301	0	18	22	11	0	0	15	0	2	0	0	0	19	0	0	41	0	0	Otu0112	Basidiomycota	Ustilaginomycetes	Ustilaginales	Ustilaginaceae	Ustilago	nunavutica	98.19	91.0588
Otu0113	190	46	5	8	0	0	0	0	0	0	13	10	0	0	0	0	4	0	0	25	0	10	0	0	0	0	Otu0113	unclassified Fungi	unclassified Fungi	unclassified Fungi	unclassified Fungi	unclassified Fungi	Fungi sp	94.34	<50
Otu0114	23	182	20	104	0	0	0	0	0	3	47	0	17	0	0	0	0	0	0	160	0	0	0	0	0	0	Otu0114	Ascomycota	Leotiomycetes	Helotiales	Helotiales fam Incertae sedis	Tetracladium	Tetracladium sp	97.95	86.2191
Otu0115	0	0	0	0	0	0	0	0	0	0	0	0	0	0	0	0	0	0	0	0	0	0	0	0	0	548	Otu0115	Mucoromycota	Mucoromycetes	Mucorales	Mucoraceae	Zygorhynchus	Zygorhynchus sp	96.76	87.619
Otu0116	0	0	0	1	0	0	0	0	0	0	5	3	0	0	0	610	0	0	0	18	0	0	0	0	0	0	Otu0116	unclassified Fungi	unclassified Fungi	unclassified Fungi	unclassified Fungi	unclassified Fungi	Fungi sp	94.35	87.6325
Otu0117	0	0	0	0	7	3	0	0	0	0	11	18	0	0	0	0	0	0	0	193	11	77	5	0	0	238	Otu0117	Ascomycota	Eurotiomycetes	Eurotiales	Trichocomaceae	Penicillium	Penicillium spinulosum	98.6	96.2963
Otu0119	0	0	0	0	0	0	0	0	575	0	0	0	0	0	0	0	0	0	0	0	0	0	0	0	0	0	Otu0119	Ascomycota	Leotiomycetes	Erysiphales	Erysiphaceae	Erysiphe	Erysiphe sp	99.32	93.9683
Otu0120	7	13	6	58	0	5	0	0	0	0	58	14	0	112	0	0	0	0	102	10	0	0	0	0	0	0	Otu0120	Ascomycota	Leotiomycetes	Thelebolales	Thelebolaceae	Thelebolus	globosus	99.61	88.8112
Otu0122	0	352	5	0	60	9	0	0	0	0	66	9	0	0	0	0	0	2	0	15	0	29	0	0	24	0	Otu0122	unclassified Fungi	unclassified Fungi	unclassified Fungi	unclassified Fungi	unclassified Fungi	Fungi sp	98.18	<50
Otu0123	0	0	0	0	0	0	0	0	0	0	0	0	0	5	0	8	16	222	56	12	81	87	21	0	0	0	Otu0123	Ascomycota	Eurotiomycetes	Eurotiales	Trichocomaceae	Penicillium	raperi	99.25	87.1711
Otu0124	0	0	33	19	6	23	0	0	0	107	11	33	14	0	122	0	39	13	16	17	60	0	0	32	0	0	Otu0124	Basidiomycota	Agaricomycetes	Agaricales	Agaricaceae	Lycoperdon	perlatum	100	88.9205
Otu0126	24	0	0	0	92	0	0	0	0	102	9	0	11	0	119	0	0	0	0	10	19	0	8	0	4	5	Otu0126	Ascomycota	Dothideomycetes	Pleosporales	Diademaceae	Comoclathris	sedi	100	86.2676
Otu0128	0	0	0	0	0	0	0	293	0	0	0	0	0	0	0	0	0	0	57	0	0	0	0	0	0	0	Otu0128	Ascomycota	Dothideomycetes	Pleosporales	Torulaceae	Torula	hollandica	98.86	89.1892
Otu0130	0	5	0	1	0	0	0	0	0	0	4	0	0	0	0	0	0	0	320	23	0	0	0	0	0	2	Otu0130	Ascomycota	Dothideomycetes	Dothideomycetidae ord Incertae sedis	Eremomycetaceae	Arthrographis	Arthrographis sp	91.52	78.8732
Otu0131	0	80	10	2	17	126	0	0	0	31	23	37	0	0	0	0	0	0	0	13	36	0	51	0	0	12	Otu0131	unclassified Fungi	unclassified Fungi	unclassified Fungi	unclassified Fungi	unclassified Fungi	Fungi sp	92.78	<50
Otu0132	0	20	0	0	0	0	0	0	0	0	0	451	0	0	0	0	0	0	0	0	0	0	0	0	0	0	Otu0132	unclassified Fungi	unclassified Fungi	unclassified Fungi	unclassified Fungi	unclassified Fungi	Fungi sp	95.96	<50
Otu0133	0	0	0	0	0	0	0	0	0	0	0	0	0	0	0	0	0	0	0	474	0	0	0	0	0	0	Otu0133	unclassified Fungi	unclassified Fungi	unclassified Fungi	unclassified Fungi	unclassified Fungi	Fungi sp	99.21	86.6438
Otu0134	0	4	160	19	4	12	0	65	0	6	8	5	0	63	0	55	8	7	0	0	57	0	6	0	0	0	Otu0134	Ascomycota	Lecanoromycetes	Acarosporales	Acarosporaceae	Polysporina	subfuscescens	98.81	86.5979
Otu0135	0	0	5	0	0	0	0	0	0	4	2	8	403	0	0	0	170	0	0	33	0	7	0	0	0	0	Otu0135	unclassified Fungi	unclassified Fungi	unclassified Fungi	unclassified Fungi	unclassified Fungi	Fungi sp	89.9	<50
Otu0137	0	0	17	5	5	0	0	0	0	0	14	3	0	0	0	0	5	0	298	0	28	0	0	0	0	0	Otu0137	Basidiomycota	Ustilaginomycetes	Ustilaginales	unclassified Ustilaginales	unclassified Ustilaginales	Ustilaginales sp	98.82	88.9764
Otu0138	0	0	0	0	0	0	1	0	0	0	0	0	361	0	0	0	229	0	0	0	0	0	62	0	0	0	Otu0138	unclassified Fungi	unclassified Fungi	unclassified Fungi	unclassified Fungi	unclassified Fungi	Fungi sp	96.05	86.6438
Otu0139	0	0	0	0	0	0	0	0	0	177	0	0	0	0	240	0	0	0	0	0	0	0	0	0	0	0	Otu0139	Ascomycota	Lecanoromycetes	Acarosporales	Acarosporaceae	Acarospora	rosulata	96.47	86.7347
Otu0140	0	0	0	0	0	0	0	0	0	0	0	0	0	0	0	0	0	0	0	310	0	3	21	0	0	113	Otu0140	Ascomycota	Pezizomycetes	Pezizales	Helvellaceae	Helvella	corium	90.06	96.4072
Otu0141	0	0	0	0	0	0	0	0	0	0	0	0	0	0	0	0	0	0	0	0	0	0	0	0	0	414	Otu0141	Mucoromycota	Umbelopsidomycetes	Umbelopsidales	Umbelopsidaceae	Umbelopsis	Umbelopsis sp	100	88.4615
Otu0142	9	78	121	81	17	13	0	0	0	27	24	11	0	0	0	0	0	7	0	25	0	0	0	0	0	0	Otu0142	unclassified Fungi	unclassified Fungi	unclassified Fungi	unclassified Fungi	unclassified Fungi	Fungi sp	94.64	<50
Otu0145	0	0	0	0	0	0	0	0	0	0	10	0	0	0	0	0	0	3	282	0	0	0	0	0	0	0	Otu0145	Basidiomycota	Agaricomycetes	Agaricales	Agaricaceae	Tulostoma	pulchellum	96.74	86.9688
Otu0146	0	4	336	40	0	16	0	0	0	0	0	14	0	0	0	0	0	0	0	0	0	16	0	0	0	5	Otu0146	Chytridiomycota	unclassified Chytridiomycota	unclassified Chytridiomycota	unclassified Chytridiomycota	unclassified Chytridiomycota	Chytridiomycota sp	88.69	83.1633
Otu0149	0	0	0	0	0	0	0	0	0	0	0	5	0	0	0	0	0	54	0	17	0	0	67	77	58	240	Otu0149	Ascomycota	Pezizomycotina cls Incertae sedis	Pezizomycotina ord Incertae sedis	Pezizomycotina fam Incertae sedis	Knufia	peltigerae	99.28	91.1184
Otu0150	56	127	23	36	0	8	0	0	0	4	17	16	0	0	0	0	0	0	0	1	0	0	0	0	0	0	Otu0150	Basidiomycota	unclassified Basidiomycota	unclassified Basidiomycota	unclassified Basidiomycota	unclassified Basidiomycota	Basidiomycota sp	94.21	88.8571
Otu0152	0	0	0	0	0	0	0	0	0	0	0	0	0	0	0	0	0	0	270	19	45	0	17	0	0	0	Otu0152	unclassified Fungi	unclassified Fungi	unclassified Fungi	unclassified Fungi	unclassified Fungi	Fungi sp	95.16	79.7428
Otu0153	23	0	11	0	2	0	0	0	0	122	13	0	0	0	97	0	0	0	0	0	29	0	11	103	0	0	Otu0153	Ascomycota	Dothideomycetes	Venturiales	Venturiaceae	unclassified Venturiaceae	Venturiaceae sp	99.2	86.4111
Otu0154	22	323	23	17	0	0	0	0	0	0	0	0	0	0	0	0	0	0	0	0	0	0	0	0	0	0	Otu0154	unclassified Fungi	unclassified Fungi	unclassified Fungi	unclassified Fungi	unclassified Fungi	Fungi sp	81.18	<75
Otu0155	0	0	31	5	2	10	0	0	0	1	5	12	11	0	0	0	4	9	155	14	59	6	0	5	0	0	Otu0155	Basidiomycota	Agaricomycetes	Agaricales	Agaricaceae	Lycoperdon	pyriforme	100	88.6957
Otu0157	0	0	0	0	0	0	0	0	0	160	0	0	0	0	161	0	5	0	0	0	0	0	0	0	0	0	Otu0157	Basidiomycota	Agaricomycetes	Agaricales	Cortinariaceae	Cortinarius	diasemospermus	99.65	87.8505
Otu0160	0	14	25	18	0	9	0	0	0	0	33	39	0	44	0	0	6	6	0	40	0	0	0	134	5	23	Otu0160	Ascomycota	Eurotiomycetes	Chaetothyriales	Herpotrichiellaceae	unclassified Herpotrichiellaceae	Herpotrichiellaceae sp	96.84	82.9508
Otu0161	0	0	0	0	0	0	0	0	0	185	0	0	0	0	161	0	0	0	0	0	0	0	0	0	0	0	Otu0161	Ascomycota	Dothideomycetes	Botryosphaeriales	Botryosphaeriaceae	Thyrostroma	compactum	97.87	95.2703
Otu0162	0	6	7	0	152	11	0	0	0	0	10	0	6	0	0	0	3	11	0	4	0	0	0	73	0	0	Otu0162	Ascomycota	Leotiomycetes	Helotiales	Sclerotiniaceae	Botrytis	caroliniana	100	86.2676
Otu0163	0	0	0	0	0	2	0	0	0	0	0	0	0	0	0	0	0	0	0	337	0	0	0	0	0	0	Otu0163	unclassified Fungi	unclassified Fungi	unclassified Fungi	unclassified Fungi	unclassified Fungi	Fungi sp	95.35	<50
Otu0164	2	0	8	6	0	0	0	0	0	0	2	37	0	0	0	0	0	5	0	64	0	0	5	0	0	178	Otu0164	Ascomycota	Eurotiomycetes	Chaetothyriales	Herpotrichiellaceae	Rhinocladiella	Rhinocladiella sp	98.48	87.0861
Otu0165	110	0	0	0	2	0	0	0	0	0	6	0	0	0	0	0	0	0	0	0	0	0	0	0	0	0	Otu0165	Basidiomycota	Tremellomycetes	Tremellales	Tremellaceae	Dioszegia	fristingensis	100	89.272
Otu0166	0	0	0	0	0	3	0	0	0	0	0	0	0	0	0	0	0	0	0	214	0	0	8	0	100	31	Otu0166	Basidiomycota	Agaricomycetes	Agaricales	Inocybaceae	Inocybe	Inocybe sp	100	88
Otu0167	0	0	0	0	0	0	0	0	0	0	4	0	0	0	0	0	0	0	0	0	0	0	537	0	0	0	Otu0167	Ascomycota	Sordariomycetes	Hypocreales	Hypocreales fam Incertae sedis	Myrothecium	Myrothecium sp	99.62	86.9565
Otu0168	0	0	3	1	32	26	0	0	0	8	30	15	25	0	0	0	8	0	0	48	62	26	34	0	21	7	Otu0168	unclassified Fungi	unclassified Fungi	unclassified Fungi	unclassified Fungi	unclassified Fungi	Fungi sp	99	<50
Otu0169	0	0	2	0	0	0	0	0	206	0	6	0	0	0	0	0	18	0	0	0	0	0	0	0	0	78	Otu0169	Ascomycota	Sordariomycetes	Hypocreales	unclassified Hypocreales	unclassified Hypocreales	Hypocreales sp	100	87.2549
Otu0170	0	0	0	0	0	1	0	0	0	0	0	0	0	0	0	0	159	16	0	7	250	25	0	66	49	31	Otu0170	Ascomycota	Pezizomycetes	Pezizales	Pyronemataceae	unclassified Pyronemataceae	Pyronemataceae sp	98.86	87.0861
Otu0171	28	11	1	77	3	0	0	0	0	1	73	0	16	0	0	0	10	0	0	9	40	0	0	0	0	0	Otu0171	unclassified Fungi	unclassified Fungi	unclassified Fungi	unclassified Fungi	unclassified Fungi	Fungi sp	99.06	89.1061
Otu0172	0	0	52	67	0	17	0	0	0	0	3	2	0	0	0	0	0	0	0	5	68	4	34	0	56	38	Otu0172	Ascomycota	unclassified Ascomycota	unclassified Ascomycota	unclassified Ascomycota	unclassified Ascomycota	Ascomycota sp	98.09	91.9298
Otu0173	0	0	7	8	10	4	0	0	0	0	0	9	0	0	0	0	0	0	175	5	0	0	0	0	0	0	Otu0173	Ascomycota	Pezizomycetes	Pezizales	Sarcosomataceae	Plectania	zugazae	97.15	93.9799
Otu0174	0	0	10	0	0	0	0	0	0	137	0	0	0	0	144	0	0	0	0	0	0	0	0	0	0	0	Otu0174	Ascomycota	Lecanoromycetes	Acarosporales	Acarosporaceae	Acarospora	bullata	97.64	86.3946
Otu0175	0	0	0	0	0	0	0	0	370	0	0	0	0	0	0	0	0	0	0	0	0	0	0	0	0	0	Otu0175	Basidiomycota	Agaricomycetes	Agaricales	Agaricaceae	Coprinus	comatus	98.39	88.7931
Otu0176	0	0	22	20	2	48	0	0	0	3	6	15	3	55	0	16	0	0	0	14	0	0	0	9	0	0	Otu0176	Basidiomycota	Agaricomycetes	Boletales	Suillaceae	unclassified Suillaceae	Suillaceae sp	98.81	89.6277
Otu0177	0	0	0	0	0	0	0	0	0	111	0	0	0	0	147	0	0	0	0	0	0	0	0	0	0	0	Otu0177	Ascomycota	unclassified Ascomycota	unclassified Ascomycota	unclassified Ascomycota	unclassified Ascomycota	Ascomycota sp	100	87.4564
Otu0178	0	0	0	0	0	0	0	0	0	0	0	3	0	0	0	170	0	0	102	0	0	0	0	0	0	0	Otu0178	Basidiomycota	Agaricomycetes	Russulales	Bondarzewiaceae	Heterobasidion	parviporum	99	88.4956
Otu0179	4	0	0	0	0	5	0	0	0	0	0	0	0	0	0	0	0	0	0	0	0	0	0	0	469	38	Otu0179	Ascomycota	Eurotiomycetes	Chaetothyriales	Herpotrichiellaceae	Rhinocladiella	Rhinocladiella sp	95.7	84.4371
Otu0180	0	0	0	0	0	0	0	0	0	0	23	44	108	10	0	0	56	7	0	18	0	9	12	88	0	0	Otu0180	Chytridiomycota	Spizellomycetes	unclassified Spizellomycetales	unclassified Spizellomycetales	unclassified Spizellomycetales	Spizellomycetales sp	97.52	89.1967
Otu0183	0	0	0	0	0	0	0	0	0	0	0	0	0	0	0	0	0	0	0	43	13	0	36	0	161	126	Otu0183	Basidiomycota	Agaricomycetes	Thelephorales	Thelephoraceae	unclassified Thelephoraceae	Thelephoraceae sp	97.17	89.0756
Otu0186	0	0	0	0	0	24	0	0	0	0	4	5	0	0	0	0	0	16	43	75	18	0	9	0	0	4	Otu0186	Ascomycota	Dothideomycetes	Pleosporales	unclassified Pleosporales	unclassified Pleosporales	Pleosporales sp	98.84	88.6598
Otu0187	0	0	0	2	0	138	0	0	0	0	0	20	0	0	0	0	0	0	0	10	0	0	0	0	0	0	Otu0187	unclassified Fungi	unclassified Fungi	unclassified Fungi	unclassified Fungi	unclassified Fungi	Fungi sp	92.61	<75
Otu0188	34	63	12	5	0	0	0	0	0	0	67	0	0	0	0	0	0	0	0	0	20	0	0	0	0	0	Otu0188	unclassified Fungi	unclassified Fungi	unclassified Fungi	unclassified Fungi	unclassified Fungi	Fungi sp	92.22	<75
Otu0189	0	0	0	0	0	0	0	0	0	0	0	0	0	0	0	0	0	0	170	0	0	0	0	0	0	0	Otu0189	Ascomycota	Dothideomycetes	unclassified Dothideomycetes	unclassified Dothideomycetes	unclassified Dothideomycetes	Dothideomycetes sp	100	86.8512
Otu0190	0	10	0	13	0	5	0	0	0	116	0	0	0	0	91	0	0	0	0	0	0	0	0	0	0	0	Otu0190	Ascomycota	Leotiomycetes	Leotiomycetes ord Incertae sedis	Pseudeurotiaceae	Pseudeurotium	hygrophilum	99.6	88.7719
Otu0191	0	0	3	6	7	0	0	0	0	0	10	5	0	0	0	0	6	3	67	5	0	4	0	200	0	2	Otu0191	Basidiomycota	Agaricomycetes	Agaricales	Agaricaceae	Bovista	aestivalis	99.67	88.6957
Otu0192	0	0	1	2	6	3	0	0	0	1	13	5	0	0	0	0	56	4	44	61	83	7	4	0	0	0	Otu0192	unclassified Fungi	unclassified Fungi	unclassified Fungi	unclassified Fungi	unclassified Fungi	Fungi sp	95.74	<50
Otu0193	0	0	0	0	0	0	0	0	0	0	0	0	0	0	0	0	0	0	0	230	0	0	0	0	0	0	Otu0193	Ascomycota	Dothideomycetes	Pleosporales	unclassified Pleosporales	unclassified Pleosporales	Pleosporales sp	100	87.8472
Otu0194	0	4	42	5	5	13	0	0	0	3	0	10	6	59	0	0	7	0	0	10	15	0	0	15	0	4	Otu0194	Basidiomycota	Agaricomycetes	Agaricales	unclassified Agaricales	unclassified Agaricales	Agaricales sp	99.67	88.6628
Otu0196	0	0	34	0	0	3	0	0	0	55	4	0	0	0	48	0	0	0	0	0	0	0	0	120	0	0	Otu0196	Basidiomycota	Ustilaginomycetes	Ustilaginales	Ustilaginaceae	Tranzscheliella	williamsii	98.1	88.4615
Otu0197	0	0	3	2	12	0	0	0	0	0	45	38	0	0	0	0	0	0	56	5	19	4	20	0	0	2	Otu0197	Ascomycota	Sordariomycetes	Xylariales	Amphisphaeriaceae	Seimatosporium	pistaciae	100	86.6894
Otu0199	0	0	0	0	0	0	0	0	0	0	0	0	0	0	0	0	0	12	143	0	0	0	0	0	0	0	Otu0199	Basidiomycota	Agaricomycetes	Sebacinales	Serendipitaceae	unclassified Serendipitaceae	Serendipitaceae sp	99.01	88.6297
Otu0201	0	0	0	0	0	0	0	0	0	0	0	0	0	0	0	0	0	0	0	0	0	0	0	0	0	195	Otu0201	Ascomycota	Leotiomycetes	Leotiomycetes ord Incertae sedis	Myxotrichaceae	Oidiodendron	Oidiodendron sp	98.33	86.0215
Otu0202	0	3	0	0	0	0	0	0	0	0	0	3	0	0	0	0	7	0	0	0	14	191	1	0	12	12	Otu0202	Ascomycota	Leotiomycetes	Helotiales	unclassified Helotiales	unclassified Helotiales	Helotiales sp	99.6	86.4583
Otu0203	0	6	30	18	2	5	0	0	0	14	22	9	12	0	8	0	2	4	0	23	0	11	4	35	9	8	Otu0203	Basidiomycota	Agaricomycetes	Boletales	Suillaceae	Suillus	grevillei	98.87	93.883
Otu0204	34	0	0	11	53	0	0	0	0	0	0	0	0	0	0	0	0	0	0	0	0	0	0	0	0	0	Otu0204	unclassified Fungi	unclassified Fungi	unclassified Fungi	unclassified Fungi	unclassified Fungi	Fungi sp	98.2	85.0575
Otu0206	0	9	28	8	0	2	0	0	0	7	5	7	6	0	10	0	7	0	48	14	11	11	0	28	0	14	Otu0206	Basidiomycota	Agaricomycetes	Boletales	Suillaceae	Suillus	viscidus	98.57	93.0667
Otu0208	0	0	0	0	0	0	0	0	0	93	0	0	0	0	82	0	0	0	0	0	0	0	0	0	0	0	Otu0208	Basidiomycota	Agaricomycetes	Polyporales	Phanerochaetaceae	Hyphodermella	rosae	99.67	88.563
Otu0210	0	0	0	0	0	3	0	0	0	0	17	0	0	0	0	0	0	0	0	3	0	0	0	0	344	0	Otu0210	Ascomycota	Eurotiomycetes	Chaetothyriales	unclassified Chaetothyriales	unclassified Chaetothyriales	Chaetothyriales sp	96.9	86.8687
Otu0212	0	0	0	0	0	0	0	0	0	0	0	0	0	0	0	0	0	0	135	0	0	0	0	0	0	0	Otu0212	Basidiomycota	unclassified Basidiomycota	unclassified Basidiomycota	unclassified Basidiomycota	unclassified Basidiomycota	Basidiomycota sp	100	88.5294
Otu0213	0	0	0	0	0	0	0	0	0	94	0	0	0	0	105	0	0	0	0	0	0	0	0	0	0	0	Otu0213	unclassified Fungi	unclassified Fungi	unclassified Fungi	unclassified Fungi	unclassified Fungi	Fungi sp	100	86.0215
Otu0214	0	0	0	0	0	0	0	0	0	0	0	176	0	0	0	0	0	0	0	0	0	0	0	0	0	0	Otu0214	Ascomycota	unclassified Ascomycota	unclassified Ascomycota	unclassified Ascomycota	unclassified Ascomycota	Ascomycota sp	93.17	86.4111
Otu0215	0	0	0	0	0	0	0	0	0	0	0	0	0	0	0	0	0	0	0	0	0	0	0	420	0	0	Otu0215	Basidiomycota	Agaricomycetes	Thelephorales	Thelephoraceae	unclassified Thelephoraceae	Thelephoraceae sp	99.69	88.8579
Otu0218	0	0	0	0	0	0	0	0	0	0	0	0	0	0	0	125	0	11	0	35	17	0	2	0	4	0	Otu0218	unclassified Fungi	unclassified Fungi	unclassified Fungi	unclassified Fungi	unclassified Fungi	Fungi sp	94.19	90.8127
Otu0220	0	0	0	0	0	0	0	0	0	0	0	0	0	0	0	0	0	0	0	0	0	0	0	423	0	0	Otu0220	Basidiomycota	Agaricomycetes	Agaricales	unclassified Agaricales	unclassified Agaricales	Agaricales sp	96.01	88.2514
Otu0221	0	0	5	9	0	14	0	0	0	0	52	30	0	0	0	0	0	0	0	21	0	4	0	0	7	16	Otu0221	Ascomycota	Eurotiomycetes	Chaetothyriales	Herpotrichiellaceae	unclassified Herpotrichiellaceae	Herpotrichiellaceae sp	96.43	83.4437
Otu0222	0	3	0	3	0	0	0	0	0	4	23	0	0	0	0	4	2	0	0	66	0	16	6	0	0	47	Otu0222	Ascomycota	Eurotiomycetes	Chaetothyriales	Chaetothyriales fam Incertae sedis	Bradymyces	Bradymyces sp	97.57	92.8803
Otu0224	64	0	0	0	0	0	0	0	0	0	0	0	0	0	0	0	0	0	0	0	0	0	0	0	0	0	Otu0224	Basidiomycota	Agaricomycetes	Polyporales	Polyporales fam Incertae sedis	Phaeophlebiopsis	peniophoroides	100	88.8889
Otu0225	0	0	162	0	0	0	0	0	0	9	0	0	0	0	0	0	0	0	0	0	0	0	0	0	0	0	Otu0225	Ascomycota	Pezizomycotina cls Incertae sedis	Pezizomycotina ord Incertae sedis	Pezizomycotina fam Incertae sedis	Gyoerffyella	entomobryoides	99.19	86.3158
Otu0226	0	178	0	3	0	0	0	0	0	5	17	0	0	0	0	0	0	0	0	0	0	0	14	0	0	0	Otu0226	Chytridiomycota	Rhizophydiomycetes	Rhizophydiales	Rhizophydiaceae	Rhizophydium	Rhizophydium sp	98.07	88.8571
Otu0227	0	17	0	0	0	0	0	0	0	0	2	8	10	35	0	0	4	0	0	12	0	21	4	70	0	0	Otu0227	Ascomycota	unclassified Ascomycota	unclassified Ascomycota	unclassified Ascomycota	unclassified Ascomycota	Ascomycota sp	99.59	86.1702
Otu0229	24	0	88	0	0	0	0	0	0	0	0	0	0	0	0	0	0	0	0	0	0	0	0	0	0	0	Otu0229	Ascomycota	Dothideomycetes	Capnodiales	Capnodiales fam Incertae sedis	Meristemomyces	frigidus	94.94	88.9273
Otu0231	0	0	0	8	0	0	0	0	0	3	17	14	0	0	0	40	0	0	0	16	0	0	31	75	11	13	Otu0231	Ascomycota	Eurotiomycetes	Chaetothyriales	unclassified Chaetothyriales	unclassified Chaetothyriales	Chaetothyriales sp	96.06	83.5526
Otu0232	0	0	0	0	0	0	0	0	0	0	0	0	0	0	0	0	0	0	0	157	0	0	0	0	0	0	Otu0232	Ascomycota	Leotiomycetes	Helotiales	unclassified Helotiales	unclassified Helotiales	Helotiales sp	95.08	86.1702
Otu0233	6	148	0	12	0	4	0	0	0	0	0	17	0	0	0	0	0	0	0	0	0	0	0	0	0	0	Otu0233	unclassified Fungi	unclassified Fungi	unclassified Fungi	unclassified Fungi	unclassified Fungi	Fungi sp	98.04	<50
Otu0234	0	0	0	0	0	0	0	0	0	0	0	0	0	0	0	0	0	0	0	165	0	2	0	0	0	0	Otu0234	Ascomycota	Pezizomycetes	Pezizales	unclassified Pezizales	unclassified Pezizales	Pezizales sp	99.63	87.4598
Otu0235	0	0	0	0	0	0	0	0	0	69	0	0	0	0	89	0	0	0	0	0	0	0	0	0	0	0	Otu0235	Ascomycota	Eurotiomycetes	unclassified Eurotiomycetes	unclassified Eurotiomycetes	unclassified Eurotiomycetes	Eurotiomycetes sp	100	87.2964
Otu0236	0	2	33	28	6	40	0	0	0	0	12	5	0	0	0	0	0	0	0	0	0	0	0	0	0	0	Otu0236	Ascomycota	unclassified Ascomycota	unclassified Ascomycota	unclassified Ascomycota	unclassified Ascomycota	Ascomycota sp	98.48	92.2807
Otu0240	0	1	0	0	101	0	0	0	0	0	0	0	0	0	0	0	0	0	0	0	0	0	0	0	0	0	Otu0240	Ascomycota	Dothideomycetes	Pleosporales	Phaeosphaeriaceae	Phaeosphaeria	triglochinicola	99.25	92.3875
Otu0243	0	168	8	15	0	0	0	0	0	0	0	0	0	0	0	0	0	0	0	0	0	0	0	0	0	0	Otu0243	Basidiomycota	Microbotryomycetes	unclassified Microbotryomycetes	unclassified Microbotryomycetes	unclassified Microbotryomycetes	Microbotryomycetes sp	99.68	88.8252
Otu0244	0	184	12	0	0	0	0	0	0	0	0	0	0	0	0	0	0	0	0	0	0	0	0	0	0	0	Otu0244	Ascomycota	unclassified Ascomycota	unclassified Ascomycota	unclassified Ascomycota	unclassified Ascomycota	Ascomycota sp	94.61	86.0714
Otu0245	0	0	0	0	0	0	0	0	0	0	0	0	0	0	0	177	0	0	0	0	0	0	0	0	0	0	Otu0245	Basidiomycota	Tremellomycetes	Cystofilobasidiales	Cystofilobasidiaceae	Udeniomyces	pyricola	100	88.8298
Otu0246	0	0	0	0	0	0	0	0	0	81	0	0	0	0	78	0	0	0	0	0	0	0	0	0	0	0	Otu0246	Basidiomycota	Agaricomycetes	Agaricales	Psathyrellaceae	Psathyrella	fibrillosa	97.35	88.563
Otu0249	0	0	0	0	0	0	0	0	0	0	0	6	0	0	0	0	0	0	0	129	0	0	0	0	0	0	Otu0249	unclassified Fungi	unclassified Fungi	unclassified Fungi	unclassified Fungi	unclassified Fungi	Fungi sp	100	86.5517
Otu0251	0	0	0	0	0	0	0	0	0	0	0	0	0	0	0	0	0	0	0	0	0	0	7	0	0	147	Otu0251	unclassified Fungi	unclassified Fungi	unclassified Fungi	unclassified Fungi	unclassified Fungi	Fungi sp	98.68	88.3041
Otu0252	0	0	0	0	0	0	0	0	0	0	4	0	0	0	0	24	0	0	61	0	0	0	0	92	0	0	Otu0252	Ascomycota	Leotiomycetes	Helotiales	Sclerotiniaceae	Ciboria	cistophila	92.99	75.3521
Otu0253	0	0	0	0	0	0	0	0	0	0	0	0	0	0	0	187	0	0	0	0	0	0	0	0	0	0	Otu0253	Basidiomycota	Agaricomycetes	Russulales	Peniophoraceae	Peniophora	violaceolivida	100	88.2175
Otu0254	0	0	0	0	0	0	0	0	0	0	0	0	6	87	0	0	0	5	0	0	0	0	0	0	0	0	Otu0254	Glomeromycota	Glomeromycetes	Glomerales	Glomeraceae	unclassified Glomeraceae	Glomeraceae sp	95.53	88.1818
Otu0255	0	0	0	0	0	0	0	0	0	0	0	33	0	0	0	103	0	7	0	11	0	0	0	0	0	0	Otu0255	Ascomycota	Pezizomycetes	Pezizales	Pyronemataceae	Tricharina	hiemalis	95.97	92.2297
Otu0257	0	7	6	17	0	0	0	0	0	39	22	0	8	0	31	0	4	0	0	0	0	0	0	0	0	0	Otu0257	Ascomycota	Sordariomycetes	Hypocreales	Stachybotriaceae	Striatibotrys	atypica	98.31	92.7673
Otu0259	0	0	0	0	0	0	0	0	0	0	0	0	0	0	0	0	0	0	0	123	15	0	0	0	0	0	Otu0259	unclassified Fungi	unclassified Fungi	unclassified Fungi	unclassified Fungi	unclassified Fungi	Fungi sp	96.77	<50
Otu0260	0	0	0	0	0	0	0	0	0	0	0	0	0	0	0	0	0	0	0	0	0	191	0	0	0	1	Otu0260	unclassified Fungi	unclassified Fungi	unclassified Fungi	unclassified Fungi	unclassified Fungi	Fungi sp	100	<50
Otu0261	0	0	0	0	0	0	0	0	0	0	7	0	0	0	0	0	169	2	0	0	0	26	0	0	0	0	Otu0261	unclassified Fungi	unclassified Fungi	unclassified Fungi	unclassified Fungi	unclassified Fungi	Fungi sp	100	87.8125
Otu0262	0	0	0	0	0	0	0	0	0	0	5	0	0	73	0	0	0	0	0	0	0	0	0	0	0	0	Otu0262	unclassified Fungi	unclassified Fungi	unclassified Fungi	unclassified Fungi	unclassified Fungi	Fungi sp	81.97	<75
Otu0263	0	0	0	0	0	0	0	0	0	4	0	0	88	0	0	0	36	0	0	37	0	0	0	0	0	0	Otu0263	Basidiomycota	Agaricomycetes	Thelephorales	Thelephoraceae	Tomentella	Tomentella sp	87.16	80.1282
Otu0265	0	3	22	47	1	1	0	0	0	0	16	0	0	0	0	0	0	4	0	4	0	0	0	0	0	3	Otu0265	Basidiomycota	Tremellomycetes	Tremellales	Tremellaceae	Cryptococcus	aerius	100	89.4309
Otu0266	0	0	3	0	0	1	0	0	0	0	0	0	0	0	0	0	0	15	0	60	0	30	0	0	24	28	Otu0266	Mortierellomycota	Mortierellomycotina cls Incertae sedis	Mortierellales	Mortierellaceae	Mortierella	exigua	100	89.8701
Otu0267	0	0	4	3	0	0	0	0	0	0	0	5	0	0	0	0	0	0	110	0	0	0	0	0	0	0	Otu0267	Basidiomycota	Agaricomycetes	Trechisporales	unclassified Trechisporales	unclassified Trechisporales	Trechisporales sp	99.35	88.7931
Otu0269	0	0	0	0	0	0	0	0	0	0	0	64	0	0	0	0	0	0	50	0	0	0	0	0	0	0	Otu0269	Ascomycota	Eurotiomycetes	Verrucariales	Verrucariaceae	Henrica	theleodes	100	86.1953
Otu0270	0	0	0	0	0	5	1	0	0	0	0	0	0	0	0	0	0	0	0	0	0	14	0	0	219	0	Otu0270	Ascomycota	Eurotiomycetes	Verrucariales	unclassified Verrucariales	unclassified Verrucariales	Verrucariales sp	99.6	86.3636
Otu0272	0	0	0	0	0	0	0	0	0	0	0	0	161	0	0	0	28	0	0	0	0	0	0	0	0	0	Otu0272	Glomeromycota	Glomeromycetes	Diversisporales	Diversisporaceae	Diversispora	Diversispora sp	93.98	87.988
Otu0273	7	21	0	0	3	0	0	0	0	53	0	0	0	0	38	0	0	0	0	0	0	0	4	0	0	0	Otu0273	unclassified Fungi	unclassified Fungi	unclassified Fungi	unclassified Fungi	unclassified Fungi	Fungi sp	99.07	<50
Otu0274	0	0	0	0	0	0	0	0	0	0	0	3	119	0	0	0	37	0	0	6	38	0	0	0	0	4	Otu0274	unclassified Fungi	unclassified Fungi	unclassified Fungi	unclassified Fungi	unclassified Fungi	Fungi sp	90.7	<50
Otu0275	0	3	21	43	6	22	0	0	0	0	2	0	0	0	0	0	0	0	0	0	0	0	0	0	0	0	Otu0275	Ascomycota	Sordariomycetes	Hypocreales	Nectriaceae	Nectria	ramulariae	100	87.3333
Otu0276	0	0	0	0	0	0	0	0	0	3	0	0	2	54	8	0	0	0	0	11	40	2	0	0	5	0	Otu0276	Mortierellomycota	Mortierellomycotina cls Incertae sedis	Mortierellales	Mortierellaceae	Mortierella	Mortierella sp	99.71	89.9225
Otu0279	0	0	0	0	0	0	0	0	0	0	6	0	0	0	0	136	0	0	0	0	0	0	0	0	0	0	Otu0279	unclassified Fungi	unclassified Fungi	unclassified Fungi	unclassified Fungi	unclassified Fungi	Fungi sp	94.14	86.7797
Otu0280	0	0	17	0	0	0	0	0	0	0	0	8	0	59	0	0	0	0	0	0	0	0	8	39	0	0	Otu0280	Basidiomycota	Agaricomycetes	Agaricales	unclassified Agaricales	unclassified Agaricales	Agaricales sp	100	88.6628
Otu0281	6	27	16	31	0	2	0	0	0	0	30	0	0	0	0	0	0	0	0	0	13	0	0	0	0	0	Otu0281	Basidiomycota	Microbotryomycetes	Sporidiobolales	Sporidiobolales fam Incertae sedis	Rhodotorula	Rhodotorula sp	100	88.8571
Otu0282	0	0	0	0	0	1	0	0	0	0	0	0	0	0	0	0	0	0	98	0	0	0	0	0	0	0	Otu0282	Ascomycota	Sordariomycetes	Xylariales	Apiosporaceae	unclassified Apiosporaceae	Apiosporaceae sp	100	86.5979
Otu0283	0	0	0	0	0	0	0	0	0	0	0	0	0	0	0	0	0	0	0	0	17	0	0	0	0	121	Otu0283	Ascomycota	unclassified Ascomycota	unclassified Ascomycota	unclassified Ascomycota	unclassified Ascomycota	Ascomycota sp	99.19	86.3158
Otu0284	0	0	0	0	0	0	0	0	0	0	0	0	0	0	0	0	0	90	0	0	0	3	0	0	0	0	Otu0284	Chytridiomycota	Spizellomycetes	Spizellomycetales	Spizellomycetaceae	Spizellomyces	Spizellomyces sp	97.33	89.6
Otu0285	2	8	61	43	1	3	0	0	0	0	0	0	0	0	0	0	0	0	0	0	0	0	0	0	0	0	Otu0285	Ascomycota	unclassified Ascomycota	unclassified Ascomycota	unclassified Ascomycota	unclassified Ascomycota	Ascomycota sp	98.1	<75
Otu0286	0	41	7	9	0	0	0	0	0	4	10	31	0	0	0	0	0	0	0	4	13	0	26	0	0	0	Otu0286	unclassified Fungi	unclassified Fungi	unclassified Fungi	unclassified Fungi	unclassified Fungi	Fungi sp	93.22	<50
Otu0288	0	0	0	0	0	0	0	0	0	0	0	0	0	0	0	0	0	89	0	0	0	0	0	0	0	8	Otu0288	Ascomycota	Pezizomycetes	Pezizales	Pyronemataceae	Geopora	Geopora sp	100	87.3377
Otu0289	0	4	0	8	5	0	0	0	0	0	13	0	0	0	0	0	0	0	0	53	25	0	0	53	0	0	Otu0289	Ascomycota	Dothideomycetes	Pleosporales	unclassified Pleosporales	unclassified Pleosporales	Pleosporales sp	97.38	93.3566
Otu0290	0	0	0	0	0	0	0	0	0	0	0	0	0	0	0	0	0	0	0	0	0	125	19	0	0	0	Otu0290	Basidiomycota	Agaricomycetes	Agaricales	Inocybaceae	Inocybe	rimosa	96.28	82.1538
Otu0291	0	0	0	0	1	4	0	0	0	0	0	13	0	26	0	0	0	0	0	0	28	0	5	92	0	0	Otu0291	Ascomycota	Dothideomycetes	Pleosporales	Sporormiaceae	Sporormiella	leporina	99.6	86.4583
Otu0292	0	0	91	0	0	0	0	0	0	0	0	0	0	28	0	0	0	0	0	0	0	0	0	0	0	0	Otu0292	unclassified Fungi	unclassified Fungi	unclassified Fungi	unclassified Fungi	unclassified Fungi	Fungi sp	98.48	90.9722
Otu0293	0	0	46	0	44	0	0	0	0	0	0	0	0	0	0	0	0	0	0	0	23	0	0	0	0	0	Otu0293	unclassified Fungi	unclassified Fungi	unclassified Fungi	unclassified Fungi	unclassified Fungi	Fungi sp	97.85	<50
Otu0294	0	0	0	0	0	1	0	0	0	0	0	0	0	0	0	0	0	0	70	0	0	0	0	0	0	0	Otu0294	Ascomycota	Dothideomycetes	Pleosporales	unclassified Pleosporales	unclassified Pleosporales	Pleosporales sp	98.37	84.2466
Otu0295	0	6	0	18	14	11	0	0	0	0	8	18	15	0	0	0	6	0	0	0	0	0	0	0	15	0	Otu0295	unclassified Fungi	unclassified Fungi	unclassified Fungi	unclassified Fungi	unclassified Fungi	Fungi sp	95.74	<50
Otu0297	0	0	0	41	0	1	0	0	0	0	0	46	0	0	0	0	0	0	0	0	10	0	0	0	0	0	Otu0297	unclassified Fungi	unclassified Fungi	unclassified Fungi	unclassified Fungi	unclassified Fungi	Fungi sp	90.7	<50
Otu0298	0	0	0	0	0	0	0	0	0	0	0	0	0	0	0	0	0	0	0	14	0	0	0	230	0	0	Otu0298	Ascomycota	Pezizomycetes	Pezizales	Pezizales fam Incertae sedis	Pulvinula	convexella	98.89	85.489
Otu0299	0	0	13	0	0	0	0	0	0	0	0	0	0	0	0	0	0	0	0	0	67	0	3	185	0	0	Otu0299	unclassified Fungi	unclassified Fungi	unclassified Fungi	unclassified Fungi	unclassified Fungi	Fungi sp	99.03	<50
Otu0300	0	0	8	5	2	20	0	0	0	0	8	4	11	0	0	0	5	3	0	12	20	0	5	6	0	0	Otu0300	Basidiomycota	Ustilaginomycetes	Ustilaginales	Ustilaginaceae	Tranzscheliella	Tranzscheliella sp	99.72	90.3553
Otu0301	0	5	0	0	0	0	0	0	0	47	0	2	0	0	38	0	0	0	0	0	25	0	0	0	0	0	Otu0301	Ascomycota	Dothideomycetes	Pleosporales	Sporormiaceae	unclassified Sporomiaceae	Sporormiaceae sp	99.21	86.6894
Otu0302	0	0	9	7	0	0	0	0	0	7	10	0	0	30	0	32	0	0	0	3	0	0	0	0	0	0	Otu0302	unclassified Fungi	unclassified Fungi	unclassified Fungi	unclassified Fungi	unclassified Fungi	Fungi sp	94.37	100
Otu0303	0	5	0	7	0	3	0	0	0	0	9	0	0	0	0	0	7	0	48	6	17	0	0	0	0	0	Otu0303	Basidiomycota	Agaricomycetes	Agaricales	Agaricaceae	Bovista	tomentosa	99.02	88.7283
Otu0304	0	0	2	6	3	0	0	0	0	0	12	5	0	0	0	0	4	5	23	4	11	0	6	56	3	0	Otu0304	Basidiomycota	Agaricomycetes	Agaricales	Agaricaceae	Disciseda	candida	99.35	88.6957
Otu0305	0	0	0	0	3	13	0	0	0	0	15	8	23	0	0	0	4	0	0	21	0	4	3	0	0	6	Otu0305	unclassified Fungi	unclassified Fungi	unclassified Fungi	unclassified Fungi	unclassified Fungi	Fungi sp	97.96	<50
Otu0307	0	13	11	8	1	12	0	0	0	0	11	2	0	31	0	0	0	0	0	1	9	0	0	0	0	0	Otu0307	Ascomycota	Sordariomycetes	Hypocreales	Hypocreales fam Incertae sedis	Acremonium	Acremonium sp	100	87.6972
Otu0308	16	0	24	25	0	0	0	0	0	0	0	0	0	0	0	0	0	0	0	0	0	0	0	0	0	0	Otu0308	unclassified Fungi	unclassified Fungi	unclassified Fungi	unclassified Fungi	unclassified Fungi	Fungi sp	80	<75
Otu0309	0	0	2	6	5	0	0	0	0	0	6	0	0	0	0	4	0	0	0	20	107	5	8	0	0	1	Otu0309	Mucoromycota	Mucoromycetes	Mucorales	Mucoraceae	Mucor	hiemalis	100	87.619
Otu0311	0	0	12	16	0	2	0	0	0	0	1	17	1	0	0	0	3	0	13	5	0	0	0	0	0	0	Otu0311	Basidiomycota	Agaricomycetes	Boletales	Suillaceae	Suillus	subluteus	100	88
Otu0312	0	0	0	0	0	0	0	0	0	0	0	0	0	0	0	0	0	0	0	91	0	0	0	0	0	0	Otu0312	Ascomycota	Lecanoromycetes	Rhizocarpales	Catillariaceae	Toninia	verrucarioides	93.05	86.6221
Otu0314	0	0	0	0	0	0	0	0	0	0	0	0	0	50	0	0	0	7	6	0	0	10	6	0	0	0	Otu0314	Ascomycota	unclassified Ascomycota	unclassified Ascomycota	unclassified Ascomycota	unclassified Ascomycota	Ascomycota sp	100	<75
Otu0315	0	0	0	1	4	4	0	0	3	0	3	4	0	4	0	6	4	2	32	3	20	0	0	15	0	0	Otu0315	Basidiomycota	Agaricomycetes	Agaricales	Agaricaceae	unclassified Agaricaceae	Agaricaceae sp	98.16	93.1232
Otu0316	0	0	0	0	0	0	0	0	0	0	0	0	0	0	0	0	0	0	62	0	0	0	0	0	0	0	Otu0316	Basidiomycota	unclassified Basidiomycota	unclassified Basidiomycota	unclassified Basidiomycota	unclassified Basidiomycota	Basidiomycota sp	96.01	94.4767
Otu0317	0	0	0	0	1	2	0	0	0	0	0	19	0	48	0	0	0	0	0	7	0	0	0	0	0	0	Otu0317	Basidiomycota	Agaricomycetes	Agaricales	Tricholomataceae	Paralepista	flaccida	99.67	88.6297
Otu0318	0	0	0	0	0	0	0	0	0	0	0	0	0	0	0	0	0	0	66	0	0	0	0	0	0	0	Otu0318	Ascomycota	Dothideomycetes	Pleosporales	unclassified Pleosporales	unclassified Pleosporales	Pleosporales sp	99.21	86.6894
Otu0319	0	0	0	0	0	0	0	0	0	0	0	0	0	0	0	0	0	26	6	10	0	55	0	0	0	0	Otu0319	Ascomycota	unclassified Ascomycota	unclassified Ascomycota	unclassified Ascomycota	unclassified Ascomycota	Ascomycota sp	98.43	86.7347
Otu0320	0	0	5	1	18	0	0	0	0	0	9	17	0	0	0	0	0	0	0	17	16	15	0	0	0	0	Otu0320	unclassified Fungi	unclassified Fungi	unclassified Fungi	unclassified Fungi	unclassified Fungi	Fungi sp	97.29	87.7133
Otu0321	0	0	15	0	0	0	0	0	0	0	0	0	0	43	0	0	0	0	0	0	0	0	0	0	0	0	Otu0321	Basidiomycota	Agaricomycetes	Atheliales	Atheliaceae	Piloderma	byssinum	99.03	92.7928
Otu0323	0	0	0	8	2	0	0	0	0	26	6	0	0	0	39	0	0	0	0	6	12	0	0	0	0	0	Otu0323	Basidiomycota	Agaricomycetes	Agaricales	Cortinariaceae	Cortinarius	saturninus	99.64	87.6582
Otu0325	6	0	13	0	0	1	0	0	0	23	0	0	0	0	19	0	0	0	0	0	0	0	0	0	0	0	Otu0325	Basidiomycota	Agaricomycetes	Agaricales	unclassified Agaricales	unclassified Agaricales	Agaricales sp	99.67	88.563
Otu0326	0	0	0	0	0	0	0	0	0	0	0	0	0	0	0	0	0	0	0	0	0	0	0	0	0	91	Otu0326	Mucoromycota	Umbelopsidomycetes	Umbelopsidales	Umbelopsidaceae	Umbelopsis	Umbelopsis sp	97.37	88.5965
Otu0328	5	18	6	36	0	3	0	0	0	0	5	0	0	0	0	0	0	0	0	0	0	0	0	0	0	0	Otu0328	unclassified Fungi	unclassified Fungi	unclassified Fungi	unclassified Fungi	unclassified Fungi	Fungi sp	100	<50
Otu0329	0	0	0	0	0	0	0	0	0	0	0	0	0	0	0	0	0	0	47	0	41	0	0	0	0	0	Otu0329	Ascomycota	Eurotiomycetes	Eurotiales	Trichocomaceae	Penicillium	herquei	97.85	92.3841
Otu0330	0	0	0	0	0	0	0	0	0	0	0	0	0	0	0	0	0	0	63	0	0	0	0	0	0	0	Otu0330	Basidiomycota	Microbotryomycetes	Sporidiobolales	Sporidiobolales fam Incertae sedis	Sporobolomyces	carnicolor	98.77	94.4606
Otu0331	0	0	5	22	0	1	0	0	0	5	2	5	2	0	4	0	8	0	0	17	0	0	0	10	0	0	Otu0331	Basidiomycota	Agaricomycetes	Boletales	Suillaceae	Suillus	tomentosus	98.01	93.3687
Otu0332	0	1	9	12	0	4	0	0	0	0	4	1	0	0	0	0	0	0	4	2	0	0	0	56	0	0	Otu0332	Basidiomycota	Agaricomycetes	Boletales	Suillaceae	Boletinus	asiaticus	99.71	89.6825
Otu0333	0	0	0	0	0	0	0	0	0	0	3	0	0	0	0	102	0	0	0	0	0	0	0	0	0	0	Otu0333	unclassified Fungi	unclassified Fungi	unclassified Fungi	unclassified Fungi	unclassified Fungi	Fungi sp	92.63	<50
Otu0334	0	0	0	12	0	0	0	0	0	3	2	0	1	35	0	0	4	0	0	11	0	0	0	0	0	0	Otu0334	Ascomycota	Leotiomycetes	Helotiales	Helotiales fam Incertae sedis	Tetracladium	Tetracladium sp	97.51	84.2105
Otu0335	0	0	5	2	0	1	1	0	36	0	0	0	0	0	0	0	0	1	0	0	0	39	7	0	4	0	Otu0335	Ascomycota	Eurotiomycetes	Eurotiales	Trichocomaceae	Penicillium	soppii	100	87
Otu0336	0	0	4	0	3	5	0	0	0	0	0	2	16	3	0	0	7	0	14	6	0	0	0	21	0	5	Otu0336	Ascomycota	Dothideomycetes	Pleosporales	unclassified Pleosporales	unclassified Pleosporales	Pleosporales sp	97.23	86.6438
Otu0338	0	0	0	0	0	1	0	0	0	0	0	0	3	0	0	0	0	1	0	62	0	0	0	0	0	0	Otu0338	Ascomycota	Saccharomycetes	Saccharomycetales	Saccharomycetales fam Incertae sedis	Candida	sake	100	83.8843
Otu0339	0	0	31	33	0	0	0	0	0	0	0	0	0	0	0	0	0	0	0	0	0	0	0	0	0	0	Otu0339	Ascomycota	Leotiomycetes	Helotiales	Helotiaceae	Neobulgaria	Neobulgaria sp	99.59	86.2191
Otu0340	0	0	0	4	0	0	0	0	6	0	0	0	0	10	0	0	0	0	26	0	9	0	0	18	0	0	Otu0340	Basidiomycota	Agaricomycetes	Agaricales	Agaricaceae	unclassified Agaricaceae	Agaricaceae sp	99.39	93.1429
Otu0342	0	0	0	4	0	0	0	0	0	0	1	39	0	0	0	0	0	0	0	34	0	0	0	0	0	0	Otu0342	unclassified Fungi	unclassified Fungi	unclassified Fungi	unclassified Fungi	unclassified Fungi	Fungi sp	97.41	<50
Otu0343	0	0	0	0	0	0	0	0	0	0	0	0	92	0	0	0	27	4	0	0	0	0	0	0	0	0	Otu0343	Glomeromycota	Glomeromycetes	Diversisporales	Diversisporaceae	unclassified Diversisporaceae	Diversisporaceae sp	94.95	88.1306
Otu0344	2	0	0	0	0	0	0	0	0	0	12	8	20	7	0	0	7	0	0	3	23	0	5	0	6	21	Otu0344	Ascomycota	Sordariomycetes	Hypocreales	unclassified Hypocreales	unclassified Hypocreales	Hypocreales sp	98.87	87.1711
Otu0346	0	0	0	0	0	0	0	0	0	0	0	9	0	0	0	0	0	0	0	3	13	15	6	0	11	53	Otu0346	Ascomycota	Eurotiomycetes	Verrucariales	Verrucariaceae	Verrucaria	lapidicola	99.59	82.0339
Otu0348	0	0	0	0	0	0	0	0	0	0	0	0	0	0	0	0	0	0	48	0	0	0	0	27	0	0	Otu0348	Basidiomycota	Agaricomycetes	Agaricales	Strophariaceae	Pholiota	abieticola	99.68	88.3191
Otu0349	0	0	0	0	0	0	0	0	0	0	0	5	0	0	0	0	0	0	0	0	0	0	0	0	0	69	Otu0349	Ascomycota	Dothideomycetes	Capnodiales	Capnodiales fam Incertae sedis	Capnobotryella	Capnobotryella sp	99.2	88.6121
Otu0351	30	0	0	0	0	0	0	0	0	0	10	0	0	0	0	0	0	0	0	0	0	0	0	0	0	0	Otu0351	Ascomycota	Dothideomycetes	unclassified Dothideomycetes	unclassified Dothideomycetes	unclassified Dothideomycetes	Dothideomycetes sp	99.6	86.5517
Otu0353	0	0	0	0	0	2	0	0	0	0	0	0	0	47	0	0	0	0	0	0	0	0	0	0	0	0	Otu0353	Ascomycota	Dothideomycetes	Venturiales	Venturiaceae	Venturia	hystrioides	99.59	86.2676
Otu0354	0	0	2	0	0	7	0	0	0	45	0	0	0	0	29	0	0	0	0	0	0	0	0	0	0	0	Otu0354	Basidiomycota	unclassified Basidiomycota	unclassified Basidiomycota	unclassified Basidiomycota	unclassified Basidiomycota	Basidiomycota sp	90.16	<75
Otu0356	34	0	0	0	0	0	0	0	0	0	0	0	0	0	0	0	0	0	0	0	0	0	0	0	0	0	Otu0356	unclassified Fungi	unclassified Fungi	unclassified Fungi	unclassified Fungi	unclassified Fungi	Fungi sp	92.83	87.7483
Otu0357	0	0	0	0	0	0	0	0	0	0	58	30	0	0	0	0	0	0	0	0	0	0	0	0	0	0	Otu0357	unclassified Fungi	unclassified Fungi	unclassified Fungi	unclassified Fungi	unclassified Fungi	Fungi sp	98.15	<50
Otu0358	28	0	0	0	0	0	0	0	0	0	0	0	0	0	0	0	0	0	0	0	0	0	0	0	0	0	Otu0358	Basidiomycota	Tremellomycetes	Tremellales	Tremellaceae	Dioszegia	fristingensis	98.65	85.0575
Otu0359	3	44	0	24	0	0	0	0	0	0	0	0	0	0	0	0	0	0	0	0	0	0	0	0	0	0	Otu0359	Monoblepharidomycota	Monoblepharidiomycetes	Monoblepharidales	unclassified Monoblepharidales	unclassified Monoblepharidales	Monoblepharidales sp	97.23	94.2029
Otu0362	21	0	0	0	0	0	0	0	0	0	0	3	0	0	0	0	0	0	0	0	0	0	0	0	0	0	Otu0362	Basidiomycota	Agaricomycetes	unclassified Agaricomycetes	unclassified Agaricomycetes	unclassified Agaricomycetes	Agaricomycetes sp	99.34	92.4242
Otu0363	0	0	13	19	0	5	0	0	18	0	9	7	0	0	0	0	0	0	0	0	0	0	0	0	0	0	Otu0363	unclassified Fungi	unclassified Fungi	unclassified Fungi	unclassified Fungi	unclassified Fungi	Fungi sp	99.08	89.3443
Otu0365	0	0	0	0	0	0	0	0	0	0	0	0	0	0	0	0	0	0	0	0	0	0	0	180	0	0	Otu0365	Basidiomycota	Agaricomycetes	Agaricales	Inocybaceae	Inocybe	leucoloma	95.61	82.4513
Otu0366	0	0	80	3	0	0	0	0	0	0	0	0	0	0	0	0	0	0	0	0	0	0	0	0	0	0	Otu0366	unclassified Fungi	unclassified Fungi	unclassified Fungi	unclassified Fungi	unclassified Fungi	Fungi sp	89.49	76.4881
Otu0367	0	0	0	0	15	0	0	0	0	0	0	0	0	0	0	0	0	0	0	13	29	0	0	47	14	0	Otu0367	Ascomycota	Dothideomycetes	Pleosporales	unclassified Pleosporales	unclassified Pleosporales	Pleosporales sp	93.56	80.0687
Otu0368	0	0	0	0	0	0	0	0	0	0	0	0	0	36	0	0	0	0	0	0	0	0	0	0	0	0	Otu0368	Basidiomycota	Agaricomycetes	Trechisporales	Hydnodontaceae	unclassified Hydnodontaceae	Hydnodontaceae sp	97.33	85.7143
Otu0369	4	0	3	8	0	3	0	0	0	0	12	9	0	0	0	0	0	0	0	15	0	0	0	52	0	0	Otu0369	Basidiomycota	Agaricomycetes	Thelephorales	Thelephoraceae	unclassified Thelephoraceae	Thelephoraceae sp	98.74	89.0756
Otu0371	0	0	0	0	0	0	0	0	0	0	0	0	0	0	0	91	0	0	0	0	0	0	0	0	0	0	Otu0371	Basidiomycota	Agaricomycetes	Agaricales	Bolbitiaceae	Conocybe	brachypodii	96.84	93.4718
Otu0372	0	0	0	0	0	0	0	0	0	0	1	0	0	0	0	0	0	0	62	0	0	0	0	0	0	0	Otu0372	Basidiomycota	Agaricomycetes	Agaricales	Agaricaceae	Battarrea	Battarrea sp	100	89.008
Otu0373	0	0	0	0	0	0	0	0	0	13	0	5	0	0	3	0	0	0	0	49	0	0	0	0	0	0	Otu0373	unclassified Fungi	unclassified Fungi	unclassified Fungi	unclassified Fungi	unclassified Fungi	Fungi sp	94.88	86.6894
Otu0374	0	0	0	0	0	0	0	0	0	0	0	0	0	0	0	0	0	0	0	54	8	13	0	0	0	2	Otu0374	unclassified Fungi	unclassified Fungi	unclassified Fungi	unclassified Fungi	unclassified Fungi	Fungi sp	100	<50
Otu0375	0	0	0	5	0	0	0	0	0	0	21	9	0	0	0	0	0	0	0	0	161	0	0	0	0	0	Otu0375	Ascomycota	Eurotiomycetes	Verrucariales	Verrucariaceae	unclassified Verrucariaceae	Verrucariaceae sp	93.64	80.2721
Otu0376	0	0	3	5	0	0	0	0	0	0	0	7	0	0	0	0	0	0	0	6	0	9	0	0	7	33	Otu0376	Basidiomycota	Agaricomycetes	Boletales	Suillaceae	Suillus	viscidus	99.11	89.6277
Otu0378	0	0	0	0	0	1	0	0	0	0	0	0	0	0	0	0	0	0	0	0	9	0	0	0	89	21	Otu0378	Ascomycota	Leotiomycetes	Helotiales	unclassified Helotiales	unclassified Helotiales	Helotiales sp	97.55	86.2676
Otu0379	0	0	6	26	5	0	0	0	0	0	0	0	0	0	0	0	0	0	0	0	32	0	23	0	0	0	Otu0379	Ascomycota	Leotiomycetes	Leotiomycetes ord Incertae sedis	Myxotrichaceae	Gymnostellatospora	japonica	98.48	92.6316
Otu0380	0	0	0	0	0	0	0	0	0	0	0	0	20	0	0	0	0	0	0	0	0	0	84	0	0	0	Otu0380	unclassified Fungi	unclassified Fungi	unclassified Fungi	unclassified Fungi	unclassified Fungi	Fungi sp	96.08	<50
Otu0381	0	0	0	0	0	0	0	0	0	0	0	8	0	39	0	0	0	0	0	0	0	0	0	0	0	0	Otu0381	Ascomycota	Dothideomycetes	Pleosporales	Sporormiaceae	Preussia	dubia	100	83.6177
Otu0382	0	0	0	3	0	0	0	0	0	0	0	66	0	0	0	0	0	0	0	0	0	0	0	0	0	0	Otu0382	Chytridiomycota	unclassified Chytridiomycota	unclassified Chytridiomycota	unclassified Chytridiomycota	unclassified Chytridiomycota	Chytridiomycota sp	98.48	89.4022
Otu0383	0	13	0	8	5	16	0	0	0	0	0	9	0	0	0	0	0	0	0	0	0	0	0	0	0	0	Otu0383	Ascomycota	Dothideomycetes	Dothideomycetes ord Incertae sedis	Dothideomycetes fam Incertae sedis	Halokirschsteiniothelia	maritima	94.18	86.5385
Otu0385	0	0	0	0	0	0	0	0	0	0	39	24	0	0	0	0	0	0	0	0	0	0	0	0	0	0	Otu0385	unclassified Fungi	unclassified Fungi	unclassified Fungi	unclassified Fungi	unclassified Fungi	Fungi sp	98.15	<50
Otu0386	0	0	60	9	2	0	0	0	0	0	0	0	0	0	0	0	0	0	0	0	0	0	0	0	0	0	Otu0386	Ascomycota	Leotiomycetes	Helotiales	unclassified Helotiales	unclassified Helotiales	Helotiales sp	95.78	84.0426
Otu0388	0	0	0	0	0	0	0	0	0	0	0	11	0	0	0	0	0	0	0	4	0	0	0	0	9	43	Otu0388	unclassified Fungi	unclassified Fungi	unclassified Fungi	unclassified Fungi	unclassified Fungi	Fungi sp	96.63	87.2549
Otu0389	0	0	0	0	0	0	0	0	0	0	0	0	0	0	0	0	0	0	0	60	0	0	0	0	0	0	Otu0389	Ascomycota	Eurotiomycetes	Verrucariales	Verrucariaceae	Verrucaria	Verrucaria sp	95.74	86.8687
Otu0391	0	0	0	0	2	23	0	0	0	0	0	0	0	0	0	0	0	0	0	7	0	0	0	0	0	0	Otu0391	Ascomycota	unclassified Ascomycota	unclassified Ascomycota	unclassified Ascomycota	unclassified Ascomycota	Ascomycota sp	91.71	<75
Otu0392	0	0	0	0	0	0	0	0	0	0	0	0	0	0	0	0	0	0	0	0	0	0	0	0	0	56	Otu0392	Ascomycota	Dothideomycetes	Pleosporales	Sporormiaceae	Preussia	Preussia sp	93.88	84.375
Otu0393	0	0	5	0	2	0	0	0	0	0	56	0	0	0	0	0	0	0	0	0	0	0	0	0	0	0	Otu0393	Ascomycota	Dothideomycetes	Pleosporales	unclassified Pleosporales	unclassified Pleosporales	Pleosporales sp	100	86.5517
Otu0395	0	0	1	0	0	0	0	0	0	0	3	0	0	0	0	81	0	0	0	0	0	0	0	0	0	0	Otu0395	unclassified Fungi	unclassified Fungi	unclassified Fungi	unclassified Fungi	unclassified Fungi	Fungi sp	99.36	92.6254
Otu0396	0	0	0	0	0	0	0	0	0	0	0	0	24	11	0	0	10	0	0	0	0	0	38	0	0	0	Otu0396	unclassified Fungi	unclassified Fungi	unclassified Fungi	unclassified Fungi	unclassified Fungi	Fungi sp	86.55	<75
Otu0397	10	0	0	0	0	0	0	0	0	0	2	0	0	0	0	0	0	0	0	27	0	0	0	0	0	0	Otu0397	Ascomycota	Dothideomycetes	Dothideales	Dothideaceae	Endoconidioma	populi	98.94	93.6877
Otu0398	0	0	0	0	0	0	0	0	0	0	0	0	0	0	0	0	0	0	0	43	0	0	0	0	0	0	Otu0398	unclassified Fungi	unclassified Fungi	unclassified Fungi	unclassified Fungi	unclassified Fungi	Fungi sp	98.24	84.7015
Otu0400	0	0	9	6	0	0	0	0	0	0	0	13	0	0	0	0	0	0	0	0	27	0	0	0	0	17	Otu0400	Ascomycota	Dothideomycetes	Pleosporales	unclassified Pleosporales	unclassified Pleosporales	Pleosporales sp	99.62	87.7966
Otu0401	0	0	0	0	0	0	0	0	0	0	0	3	0	35	0	0	0	0	0	0	0	0	0	0	0	0	Otu0401	Basidiomycota	Agaricomycetes	Agaricales	Cortinariaceae	Cortinarius	griseovioleipes	97.87	88.3648
Otu0404	3	2	10	0	4	8	0	0	0	0	0	2	0	0	0	0	0	0	0	2	0	0	0	24	0	0	Otu0404	Basidiomycota	Agaricomycetes	Agaricales	Tricholomataceae	Clitocybe	nebularis	100	88.6628
Otu0405	0	0	0	0	0	0	0	0	0	0	4	0	0	0	0	0	0	0	0	2	0	20	0	0	0	26	Otu0405	Ascomycota	unclassified Ascomycota	unclassified Ascomycota	unclassified Ascomycota	unclassified Ascomycota	Ascomycota sp	93.33	<75
Otu0406	0	0	0	0	0	5	0	0	0	0	19	26	0	0	0	0	0	0	0	0	11	0	0	0	0	0	Otu0406	unclassified Fungi	unclassified Fungi	unclassified Fungi	unclassified Fungi	unclassified Fungi	Fungi sp	99.02	<50
Otu0407	0	0	2	4	0	2	0	0	0	0	6	0	0	0	0	26	0	0	0	10	0	0	0	0	0	0	Otu0407	Basidiomycota	Agaricomycetes	Boletales	Suillaceae	Suillus	americanus	99.4	89.6
Otu0408	10	27	0	2	0	0	0	0	0	0	3	0	0	0	0	0	0	0	0	0	0	0	0	0	0	0	Otu0408	Basidiomycota	Tremellomycetes	Cystofilobasidiales	Cystofilobasidiaceae	Mrakia	psychrophila	98.8	89.4879
Otu0409	0	0	7	0	0	4	0	0	0	0	0	0	0	0	0	28	0	0	0	0	102	0	0	0	0	0	Otu0409	unclassified Fungi	unclassified Fungi	unclassified Fungi	unclassified Fungi	unclassified Fungi	Fungi sp	94.2	91.3907
Otu0411	0	0	3	3	0	0	0	0	0	0	0	0	0	0	0	0	0	0	0	0	0	0	0	0	0	48	Otu0411	Basidiomycota	Tremellomycetes	Tremellales	Tremellaceae	Cryptococcus	Cryptococcus sp	94.98	87.6972
Otu0412	21	3	4	0	0	0	0	0	0	0	3	0	0	0	0	0	0	0	0	0	0	0	0	0	0	0	Otu0412	Ascomycota	Dothideomycetes	Pleosporales	Pleosporaceae	Alternaria	tellustris	99.61	86.7347
Otu0414	0	0	0	18	6	0	0	0	0	9	0	0	0	0	0	0	0	0	0	3	0	0	0	0	0	0	Otu0414	Ascomycota	Leotiomycetes	Helotiales	Helotiales fam Incertae sedis	Tetracladium	Tetracladium sp	97.52	84.0278
Otu0415	16	0	0	0	0	0	0	0	0	0	0	0	0	0	0	0	0	0	0	0	0	0	0	0	0	0	Otu0415	Basidiomycota	Exobasidiomycetes	Exobasidiomycetidae ord Incertae sedis	Exobasidiomycetidae fam Incertae sedis	Meira	nashicola	100	88.563
Otu0416	14	0	3	0	0	3	0	0	0	0	0	0	0	0	0	0	0	0	0	0	0	0	0	0	0	0	Otu0416	Basidiomycota	Agaricomycetes	Agaricales	Tricholomataceae	Melanoleuca	robertiana	99.69	93.3908
Otu0417	0	82	0	0	0	0	0	0	0	0	1	0	0	0	0	0	0	0	0	0	0	0	0	0	0	0	Otu0417	unclassified Fungi	unclassified Fungi	unclassified Fungi	unclassified Fungi	unclassified Fungi	Fungi sp	90.98	76.7442
Otu0418	0	0	8	28	0	9	0	0	0	0	0	0	0	0	0	0	0	0	0	0	0	0	0	0	0	9	Otu0418	Mortierellomycota	Mortierellomycotina cls Incertae sedis	Mortierellales	Mortierellaceae	Mortierella	Mortierella sp	100	90.9091
Otu0420	0	0	0	6	0	4	0	0	0	0	12	0	0	0	0	0	0	0	0	0	16	0	25	0	0	8	Otu0420	Ascomycota	Leotiomycetes	Leotiomycetes ord Incertae sedis	Pseudeurotiaceae	Leuconeurospora	Leuconeurospora sp	100	86.3158
Otu0421	0	0	0	0	0	0	0	0	0	0	59	0	0	0	0	0	0	0	0	4	0	0	0	0	0	0	Otu0421	Basidiomycota	Agaricomycetes	Agaricales	unclassified Agaricales	unclassified Agaricales	Agaricales sp	95.18	87.2881
Otu0423	0	9	14	8	3	0	0	0	0	0	11	8	0	0	0	0	0	0	0	0	0	0	0	0	0	0	Otu0423	Basidiomycota	Agaricomycetes	Agaricales	Agaricaceae	Cystodermella	granulosa	100	88.7283
Otu0424	0	0	2	5	1	2	0	0	0	0	8	1	0	0	0	0	0	0	0	2	0	0	0	46	0	0	Otu0424	Basidiomycota	Agaricomycetes	Agaricales	unclassified Agaricales	unclassified Agaricales	Agaricales sp	99.66	88.3929
Otu0425	0	25	8	5	0	0	0	0	0	0	22	0	0	0	0	0	0	0	0	0	0	0	0	0	0	0	Otu0425	unclassified Fungi	unclassified Fungi	unclassified Fungi	unclassified Fungi	unclassified Fungi	Fungi sp	96.43	88.7608
Otu0426	0	8	0	1	0	0	0	0	0	0	0	19	12	9	0	0	7	0	0	0	0	0	0	0	0	0	Otu0426	Chytridiomycota	Chytridiomycetes	unclassified Chytridiomycetes	unclassified Chytridiomycetes	unclassified Chytridiomycetes	Chytridiomycetes sp	95.11	90.4177
Otu0431	0	0	0	0	0	0	0	0	0	0	0	0	0	0	0	0	0	0	0	0	0	0	0	0	9	52	Otu0431	Mortierellomycota	Mortierellomycotina cls Incertae sedis	Mortierellales	Mortierellaceae	Mortierella	amoeboidea	99.42	88.1443
Otu0432	0	53	0	12	0	0	0	0	0	0	0	0	0	0	0	0	0	0	0	0	0	0	0	0	0	0	Otu0432	unclassified Fungi	unclassified Fungi	unclassified Fungi	unclassified Fungi	unclassified Fungi	Fungi sp	96.97	<50
Otu0433	0	0	14	6	0	0	0	0	0	0	0	6	0	0	0	7	5	2	0	12	0	0	0	0	0	0	Otu0433	Basidiomycota	Agaricomycetes	Boletales	Suillaceae	Suillus	cavipes	98.23	89.6825
Otu0437	0	0	0	0	0	0	0	0	0	0	0	3	0	0	0	0	0	0	0	51	0	0	0	0	0	0	Otu0437	Ascomycota	Eurotiomycetes	Chaetothyriales	unclassified Chaetothyriales	unclassified Chaetothyriales	Chaetothyriales sp	95.42	85.5738
Otu0439	0	0	1	0	0	0	0	0	0	0	0	0	0	0	0	0	0	1	23	4	0	0	0	8	0	0	Otu0439	Basidiomycota	Agaricomycetes	Agaricales	Agaricaceae	Lycoperdon	excipuliforme	97.18	91.404
Otu0440	0	6	28	0	3	0	0	0	0	1	7	9	0	0	0	0	0	0	0	4	0	0	0	0	0	0	Otu0440	Ascomycota	Eurotiomycetes	Verrucariales	Verrucariaceae	Polyblastia	Polyblastia sp	95.53	83.6735
Otu0441	0	0	0	5	0	2	0	0	0	0	0	0	0	0	0	0	0	34	0	3	0	0	0	0	0	0	Otu0441	Ascomycota	unclassified Ascomycota	unclassified Ascomycota	unclassified Ascomycota	unclassified Ascomycota	Ascomycota sp	100	86.1702
Otu0442	0	0	0	0	0	0	0	0	50	0	0	0	0	0	0	0	0	0	0	0	0	0	0	0	0	0	Otu0442	Basidiomycota	Agaricomycetes	Agaricales	Entolomataceae	Clitopilus	hobsonii	99.66	88.253
Otu0443	0	0	9	0	0	0	0	0	0	0	0	0	0	0	0	0	0	37	0	0	0	0	0	0	0	0	Otu0443	Ascomycota	Leotiomycetes	Helotiales	unclassified Helotiales	unclassified Helotiales	Helotiales sp	97.95	84.7222
Otu0444	1	0	2	0	0	0	0	0	0	0	28	0	0	0	0	0	0	0	0	3	0	13	0	0	0	2	Otu0444	Ascomycota	Sordariomycetes	unclassified Sordariomycetes	unclassified Sordariomycetes	unclassified Sordariomycetes	Sordariomycetes sp	100	87.2131
Otu0445	0	0	0	16	0	2	0	0	0	0	8	8	3	0	0	0	5	2	0	0	0	0	0	0	0	0	Otu0445	Ascomycota	Eurotiomycetes	Chaetothyriales	unclassified Chaetothyriales	unclassified Chaetothyriales	Chaetothyriales sp	90.64	76.8977
Otu0446	0	0	0	0	0	0	0	0	0	0	0	0	0	0	0	0	0	0	0	0	0	0	0	0	0	53	Otu0446	unclassified Fungi	unclassified Fungi	unclassified Fungi	unclassified Fungi	unclassified Fungi	Fungi sp	98.87	93.007
Otu0447	0	0	0	10	2	0	0	0	0	0	6	0	0	0	0	0	0	0	0	0	0	0	0	69	0	0	Otu0447	unclassified Fungi	unclassified Fungi	unclassified Fungi	unclassified Fungi	unclassified Fungi	Fungi sp	98.04	86.6894
Otu0449	0	0	0	0	0	0	0	0	0	0	15	23	19	0	0	0	2	0	0	0	0	0	0	0	0	0	Otu0449	unclassified Fungi	unclassified Fungi	unclassified Fungi	unclassified Fungi	unclassified Fungi	Fungi sp	96.77	<50
Otu0450	0	0	0	0	0	0	0	0	0	0	0	0	0	0	0	0	0	0	0	0	179	0	0	0	0	0	Otu0450	unclassified Fungi	unclassified Fungi	unclassified Fungi	unclassified Fungi	unclassified Fungi	Fungi sp	98.02	86.5979
Otu0451	0	0	4	1	1	0	0	0	0	12	6	7	0	0	14	0	0	0	0	3	0	0	0	0	0	0	Otu0451	Basidiomycota	Agaricomycetes	Boletales	Suillaceae	Suillus	luteus	99.7	89.6277
Otu0453	0	0	6	3	2	0	0	0	0	0	0	0	5	21	0	0	0	1	0	0	0	0	0	0	0	0	Otu0453	unclassified Fungi	unclassified Fungi	unclassified Fungi	unclassified Fungi	unclassified Fungi	Fungi sp	87.91	<75
Otu0454	11	0	11	5	0	0	0	0	0	0	0	0	0	0	0	0	0	0	0	0	11	0	0	0	24	0	Otu0454	Basidiomycota	Tremellomycetes	Tremellales	Tremellaceae	unclassified Tremellaceae	Tremellaceae sp	100	96.9444
Otu0455	0	0	0	0	0	3	0	0	0	0	0	0	0	0	0	0	0	0	0	36	0	0	0	0	0	0	Otu0455	Basidiomycota	Agaricomycetes	Thelephorales	Thelephoraceae	Tomentella	Tomentella sp	100	89.1061
Otu0456	0	0	0	0	0	0	0	0	0	33	0	0	0	0	21	0	0	0	0	0	0	0	0	0	0	0	Otu0456	Basidiomycota	Agaricomycetes	Agaricales	Inocybaceae	Inocybe	substraminipes	99.69	89.2857
Otu0458	10	4	0	13	0	0	0	0	0	0	0	0	0	0	0	0	0	0	0	0	0	0	0	0	0	0	Otu0458	Basidiomycota	Tremellomycetes	Tremellales	Bulleribasidiaceae	Vishniacozyma	tephrensis	100	86.0215
Otu0462	0	0	12	5	4	5	0	0	0	0	3	4	0	0	0	0	0	0	0	8	0	0	0	0	0	0	Otu0462	Ascomycota	Dothideomycetes	Pleosporales	Leptosphaeriaceae	Leptosphaeria	Leptosphaeria sp	98.88	92.4399
Otu0465	17	17	0	0	0	0	0	0	0	0	0	0	0	0	0	0	0	0	0	0	0	0	0	0	0	0	Otu0465	unclassified Fungi	unclassified Fungi	unclassified Fungi	unclassified Fungi	unclassified Fungi	Fungi sp	99.04	<50
Otu0468	3	0	7	0	0	4	0	0	0	0	0	0	0	0	0	0	0	0	0	0	0	0	0	32	0	0	Otu0468	Ascomycota	Lecanoromycetes	Acarosporales	Acarosporaceae	unclassified Acarosporaceae	Acarosporaceae sp	99.6	86.2543
Otu0470	0	0	15	24	0	3	0	0	0	0	0	0	0	0	0	0	0	0	0	0	0	0	0	0	0	0	Otu0470	Ascomycota	Leotiomycetes	unclassified Leotiomycetes	unclassified Leotiomycetes	unclassified Leotiomycetes	Leotiomycetes sp	98.45	89.5833
Otu0472	0	0	2	0	0	0	0	0	0	0	0	0	0	0	0	0	0	0	0	9	0	0	0	0	0	41	Otu0472	Basidiomycota	Agaricomycetes	Thelephorales	Thelephoraceae	unclassified Thelephoraceae	Thelephoraceae sp	96.41	93.2961
Otu0473	0	0	18	0	1	0	0	0	0	0	15	0	4	0	0	0	0	0	0	0	0	0	0	0	0	2	Otu0473	Ascomycota	Dothideomycetes	Pleosporales	Sporormiaceae	unclassified Sporomiaceae	Sporormiaceae sp	98.93	95.2542
Otu0474	0	0	4	0	0	0	0	0	37	0	0	0	0	0	0	0	0	0	0	0	0	0	0	0	0	0	Otu0474	Ascomycota	Eurotiomycetes	Eurotiales	unclassified Eurotiales	unclassified Eurotiales	Eurotiales sp	99.24	87.0432
Otu0476	0	0	0	0	0	0	0	0	0	0	0	36	0	0	0	0	0	0	0	0	0	0	0	0	0	0	Otu0476	Ascomycota	Dothideomycetes	Pleosporales	Sporormiaceae	Sporormiella	megalospora	100	86.5517
Otu0477	0	0	0	0	0	1	0	0	0	10	0	0	0	0	5	0	0	0	0	3	0	0	0	46	0	0	Otu0477	Ascomycota	unclassified Ascomycota	unclassified Ascomycota	unclassified Ascomycota	unclassified Ascomycota	Ascomycota sp	100	87.5
Otu0478	0	0	0	0	0	0	0	0	0	0	0	4	0	0	0	31	0	0	0	0	0	0	0	36	0	0	Otu0478	Ascomycota	Sordariomycetes	Coniochaetales	Coniochaetaceae	Coniochaeta	decumbens	100	86.3014
Otu0479	0	0	0	12	4	1	0	0	0	0	7	0	0	0	0	0	5	0	0	1	0	0	0	0	0	0	Otu0479	Basidiomycota	Agaricomycetes	Agaricales	Strophariaceae	Pholiota	highlandensis	99.67	88.4615
Otu0481	0	0	0	1	17	0	0	0	0	0	0	0	0	0	0	0	0	0	0	0	0	0	0	0	0	0	Otu0481	Mortierellomycota	Mortierellomycotina cls Incertae sedis	Mortierellales	Mortierellaceae	Mortierella	elongata	94.84	93.8144
Otu0486	0	0	0	0	0	0	0	0	0	0	0	0	0	0	0	0	0	0	0	0	0	0	50	0	18	0	Otu0486	Ascomycota	Dothideomycetes	unclassified Dothideomycetes	unclassified Dothideomycetes	unclassified Dothideomycetes	Dothideomycetes sp	98.82	86.6894
Otu0489	0	0	0	0	0	0	0	0	0	0	2	0	0	0	0	0	0	6	0	8	0	4	0	0	0	13	Otu0489	Ascomycota	Eurotiomycetes	Chaetothyriales	Herpotrichiellaceae	Exophiala	Exophiala sp	99.64	87.7358
Otu0491	0	0	0	0	0	0	0	0	0	2	32	0	9	0	0	0	0	0	0	8	0	0	0	0	0	0	Otu0491	Basidiomycota	Agaricomycetes	Agaricales	unclassified Agaricales	unclassified Agaricales	Agaricales sp	100	87.7358
Otu0493	0	0	0	0	0	0	0	0	0	0	17	5	0	0	0	0	0	0	0	22	0	0	0	0	0	0	Otu0493	Ascomycota	Leotiomycetes	Helotiales	Helotiales fam Incertae sedis	unclassified Helotiales fam Incertae sedis	Helotiales fam Incertae sedis sp	91.7	84.4523
Otu0494	0	0	0	0	0	0	0	0	0	0	12	26	0	0	0	0	0	0	0	0	0	0	9	0	0	0	Otu0494	unclassified Fungi	unclassified Fungi	unclassified Fungi	unclassified Fungi	unclassified Fungi	Fungi sp	98.15	<50
Otu0495	7	12	19	0	3	0	0	0	0	0	0	0	0	0	0	0	0	0	0	0	0	0	0	0	0	0	Otu0495	unclassified Fungi	unclassified Fungi	unclassified Fungi	unclassified Fungi	unclassified Fungi	Fungi sp	100	<50
Otu0496	9	0	0	0	0	0	0	0	0	0	0	0	0	0	0	0	0	0	0	0	0	0	0	0	0	0	Otu0496	Basidiomycota	Agaricomycetes	Agaricales	Schizophyllaceae	Schizophyllum	commune	99.71	89.6825
Otu0497	0	6	8	4	0	0	0	0	0	0	0	0	0	0	0	0	0	0	0	0	87	0	0	0	0	0	Otu0497	unclassified Fungi	unclassified Fungi	unclassified Fungi	unclassified Fungi	unclassified Fungi	Fungi sp	98.78	86.2676
Otu0498	0	6	0	4	0	0	0	0	0	0	7	0	0	0	0	0	0	0	0	10	0	0	0	0	7	7	Otu0498	Ascomycota	Leotiomycetes	Helotiales	unclassified Helotiales	unclassified Helotiales	Helotiales sp	100	86.1702
Otu0499	0	0	0	0	0	0	0	0	0	0	0	0	0	0	0	0	0	0	0	0	0	0	0	0	85	0	Otu0499	Ascomycota	Dothideomycetes	Pleosporales	Thyridariaceae	unclassified Thyridariaceae	Thyridariaceae sp	98	85.567
Otu0500	0	0	0	0	0	0	0	0	0	0	0	0	0	0	0	0	0	0	0	0	24	0	0	0	0	36	Otu0500	unclassified Fungi	unclassified Fungi	unclassified Fungi	unclassified Fungi	unclassified Fungi	Fungi sp	91.67	<50
Otu0502	0	0	0	0	0	0	0	0	0	0	0	0	0	24	0	0	0	0	0	0	0	0	0	0	0	0	Otu0502	Basidiomycota	Agaricomycetes	Hymenochaetales	Schizoporaceae	Hyphodontia	pallidula	100	88.1818
Otu0503	2	0	2	0	0	0	0	0	0	14	0	0	0	0	11	0	0	6	0	0	0	0	0	0	0	0	Otu0503	Ascomycota	Dothideomycetes	Dothideales	Dothioraceae	Aureobasidium	pullulans	100	89.0785
Otu0504	0	0	0	0	0	0	0	0	0	0	0	0	0	0	0	0	0	0	0	36	0	0	0	0	0	0	Otu0504	Ascomycota	Eurotiomycetes	Verrucariales	Verrucariaceae	Verrucaria	Verrucaria sp	94.57	86.8687
Otu0505	0	0	0	13	0	0	0	0	0	0	3	0	0	0	0	0	0	3	0	4	0	0	0	0	0	5	Otu0505	Ascomycota	Dothideomycetes	Pleosporales	unclassified Pleosporales	unclassified Pleosporales	Pleosporales sp	100	86.4111
Otu0507	15	3	0	0	0	0	0	0	0	0	0	0	0	0	0	0	0	0	0	0	0	0	0	0	0	0	Otu0507	Ascomycota	Dothideomycetes	Capnodiales	Teratosphaeriaceae	Oleoguttula	mirabilis	99.6	88.6926
Otu0509	0	0	0	0	0	3	0	0	0	0	0	0	0	0	0	0	0	0	0	0	0	0	0	0	71	0	Otu0509	unclassified Fungi	unclassified Fungi	unclassified Fungi	unclassified Fungi	unclassified Fungi	Fungi sp	100	87.0861
Otu0510	0	0	0	0	0	0	0	0	0	0	0	0	0	0	0	0	0	8	0	9	13	0	0	19	0	0	Otu0510	Basidiomycota	Agaricomycetes	Agaricales	Agaricaceae	Calvatia	fragilis	100	90.7514
Otu0511	0	0	0	0	0	0	0	0	0	0	0	0	0	0	0	0	0	0	0	32	0	4	0	0	0	3	Otu0511	unclassified Fungi	unclassified Fungi	unclassified Fungi	unclassified Fungi	unclassified Fungi	Fungi sp	92.08	<50
Otu0513	0	0	0	4	0	2	0	0	0	0	14	0	0	0	0	0	0	0	0	0	0	0	0	0	0	0	Otu0513	Basidiomycota	unclassified Basidiomycota	unclassified Basidiomycota	unclassified Basidiomycota	unclassified Basidiomycota	Basidiomycota sp	93.57	88.8571
Otu0514	0	16	6	5	0	0	0	0	0	0	0	6	0	0	0	0	0	0	0	0	0	0	0	0	0	0	Otu0514	Ascomycota	Leotiomycetes	Leotiomycetes ord Incertae sedis	Leotiomycetes fam Incertae sedis	Meliniomyces	Meliniomyces sp	94.98	84.3416
Otu0515	0	0	0	0	0	0	0	0	0	0	0	0	0	0	0	0	0	0	0	15	0	19	0	0	0	0	Otu0515	Ascomycota	Sordariomycetes	Sordariales	unclassified Sordariales	unclassified Sordariales	Sordariales sp	99.21	86.6438
Otu0517	0	0	0	0	0	0	0	0	0	0	0	0	0	0	0	0	0	0	0	0	0	0	0	79	0	0	Otu0517	Ascomycota	Dothideomycetes	Pleosporales	Pleosporaceae	unclassified Pleosporaceae	Pleosporaceae sp	100	87.1711
Otu0520	0	0	0	0	0	0	0	0	0	0	0	0	0	0	0	0	0	0	0	5	48	3	5	0	0	9	Otu0520	unclassified Fungi	unclassified Fungi	unclassified Fungi	unclassified Fungi	unclassified Fungi	Fungi sp	93.75	<50
Otu0521	0	0	0	7	0	12	0	0	0	0	0	0	0	0	0	0	0	0	0	0	0	0	0	0	0	0	Otu0521	Basidiomycota	Agaricomycetes	Trechisporales	Hydnodontaceae	Trechispora	subsphaerospora	95.06	95.0147
Otu0522	0	0	0	0	0	0	0	0	0	0	0	0	0	0	0	0	0	0	0	1	0	0	1	0	0	22	Otu0522	Ascomycota	unclassified Ascomycota	unclassified Ascomycota	unclassified Ascomycota	unclassified Ascomycota	Ascomycota sp	98.34	83.1034
Otu0523	0	0	0	0	0	0	0	0	0	0	0	0	0	0	0	50	0	0	0	0	0	0	0	0	0	0	Otu0523	Ascomycota	Eurotiomycetes	Chaetothyriales	Chaetothyriales fam Incertae sedis	Coniosporium	Coniosporium sp	99.21	82.6797
Otu0525	0	0	0	5	5	0	0	0	0	0	9	3	0	0	0	7	0	4	0	0	0	0	0	0	0	0	Otu0525	Ascomycota	unclassified Ascomycota	unclassified Ascomycota	unclassified Ascomycota	unclassified Ascomycota	Ascomycota sp	100	86.6894
Otu0526	0	0	0	0	0	12	0	0	0	0	0	4	0	0	0	0	0	0	0	0	0	0	5	0	0	0	Otu0526	unclassified Fungi	unclassified Fungi	unclassified Fungi	unclassified Fungi	unclassified Fungi	Fungi sp	95.96	<50
Otu0527	0	0	0	23	2	0	0	0	0	0	0	0	0	0	0	0	0	0	0	0	0	0	0	0	0	0	Otu0527	unclassified Fungi	unclassified Fungi	unclassified Fungi	unclassified Fungi	unclassified Fungi	Fungi sp	88.89	83.3333
Otu0528	0	0	0	23	3	0	0	0	0	0	0	0	0	0	0	0	0	0	0	0	12	0	0	0	0	0	Otu0528	Ascomycota	Leotiomycetes	Helotiales	Helotiaceae	Crocicreas	Crocicreas sp	99.2	88.6926
Otu0531	0	0	0	1	0	0	0	0	0	0	0	15	6	0	0	0	0	0	0	12	0	0	0	0	0	0	Otu0531	Basidiomycota	Agaricomycetes	Sebacinales	Sebacinaceae	unclassified Sebacinaceae	Sebacinaceae sp	96.06	82.3009
Otu0532	0	0	15	5	0	0	0	0	0	0	0	16	0	0	0	0	0	0	0	0	0	0	0	0	0	0	Otu0532	Ascomycota	Sordariomycetes	Sordariomycetes ord Incertae sedis	Sordariomycetes fam Incertae sedis	Pleurotheciella	uniseptata	93.62	84.0841
Otu0533	0	0	0	0	0	0	0	0	0	0	0	0	35	0	0	0	19	0	0	0	0	0	0	0	0	0	Otu0533	unclassified Fungi	unclassified Fungi	unclassified Fungi	unclassified Fungi	unclassified Fungi	Fungi sp	100	86.6894
Otu0535	0	26	2	0	8	0	0	0	0	0	0	0	0	0	0	0	0	0	0	0	0	0	0	0	0	0	Otu0535	unclassified Fungi	unclassified Fungi	unclassified Fungi	unclassified Fungi	unclassified Fungi	Fungi sp	95.65	<50
Otu0536	0	0	0	0	0	0	0	0	0	0	0	5	0	0	0	0	0	20	0	0	0	0	0	0	0	0	Otu0536	unclassified Fungi	unclassified Fungi	unclassified Fungi	unclassified Fungi	unclassified Fungi	Fungi sp	97.37	<50
Otu0537	3	0	0	3	0	0	0	0	0	0	6	0	0	0	0	0	0	0	0	0	34	0	0	0	0	0	Otu0537	Ascomycota	Dothideomycetes	Pleosporales	Pleosporaceae	Ulocladium	chartarum	99.61	86.7347
Otu0538	0	0	0	0	0	0	0	0	0	0	38	0	0	0	0	0	0	0	0	0	0	0	0	0	0	0	Otu0538	Ascomycota	Sordariomycetes	Hypocreales	Stachybotriaceae	Paramyrothecium	cupuliforme	90.48	88.253
Otu0539	0	4	0	0	0	0	0	0	0	0	0	38	0	0	0	0	0	0	0	0	0	0	0	0	0	0	Otu0539	Ascomycota	Eurotiomycetes	Verrucariales	Verrucariaceae	Thelidium	umbilicatum	98.06	86.8687
Otu0540	0	0	0	0	0	12	0	0	0	0	0	5	0	0	0	0	0	0	0	0	0	0	0	0	0	0	Otu0540	Basidiomycota	Agaricomycetes	Russulales	Russulaceae	Lactarius	scoticus	99.15	90.051
Otu0541	0	0	0	0	0	0	0	0	0	0	0	0	0	0	0	0	0	29	0	0	0	0	0	0	0	0	Otu0541	Glomeromycota	Glomeromycetes	Glomerales	Claroideoglomeraceae	unclassified Claroideoglomeraceae	Claroideoglomeraceae sp	91.38	89.8172
Otu0542	9	0	0	0	0	0	0	0	0	0	0	0	0	0	0	0	0	0	0	0	0	0	0	0	0	0	Otu0542	Ascomycota	unclassified Ascomycota	unclassified Ascomycota	unclassified Ascomycota	unclassified Ascomycota	Ascomycota sp	100	86.6894
Otu0543	2	18	0	12	0	0	0	0	0	0	0	0	0	0	0	0	0	0	0	0	0	0	0	0	0	0	Otu0543	unclassified Fungi	unclassified Fungi	unclassified Fungi	unclassified Fungi	unclassified Fungi	Fungi sp	94.69	<50
Otu0544	0	0	0	2	0	0	0	0	0	0	14	0	5	0	0	0	3	0	0	1	0	0	0	0	0	0	Otu0544	unclassified Fungi	unclassified Fungi	unclassified Fungi	unclassified Fungi	unclassified Fungi	Fungi sp	97.95	86.2191
Otu0546	0	0	0	0	0	0	0	0	0	0	0	0	0	0	0	0	0	0	0	0	0	0	9	72	0	0	Otu0546	unclassified Fungi	unclassified Fungi	unclassified Fungi	unclassified Fungi	unclassified Fungi	Fungi sp	98.05	86.8243
Otu0547	0	0	3	0	0	0	0	0	0	0	3	0	0	0	0	0	0	0	0	11	0	0	7	0	0	0	Otu0547	Ascomycota	Sordariomycetes	Sordariales	Chaetomiaceae	Trichocladium	asperum	96.68	93.1034
Otu0549	0	0	0	0	0	0	0	0	0	0	5	0	0	0	0	0	0	0	0	0	14	8	13	0	0	2	Otu0549	unclassified Fungi	unclassified Fungi	unclassified Fungi	unclassified Fungi	unclassified Fungi	Fungi sp	98.99	<50
Otu0550	3	10	0	0	4	0	0	0	0	0	4	0	0	0	0	0	0	0	0	0	0	0	5	0	0	0	Otu0550	Basidiomycota	Tremellomycetes	Tremellales	Tremellaceae	Dioszegia	Dioszegia sp	100	86.0714
Otu0554	3	16	0	3	0	0	0	0	0	0	7	0	0	0	0	0	0	0	0	0	0	0	0	0	0	0	Otu0554	Basidiomycota	unclassified Basidiomycota	unclassified Basidiomycota	unclassified Basidiomycota	unclassified Basidiomycota	Basidiomycota sp	99.35	88.7931
Otu0556	0	0	0	0	0	0	0	0	0	0	14	0	0	0	0	0	0	0	0	0	0	0	0	40	0	0	Otu0556	Ascomycota	Sordariomycetes	Trichosphaeriales	Trichosphaeriales fam Incertae sedis	Nigrospora	oryzae	100	86.6894
Otu0558	0	11	0	0	0	8	0	0	0	0	7	0	0	0	0	0	0	0	0	0	0	0	0	0	0	0	Otu0558	Ascomycota	Dothideomycetes	Pleosporales	Sporormiaceae	Sporormia	fimetaria	99.6	85.6655
Otu0560	1	0	0	0	0	0	0	0	0	0	0	0	0	0	0	0	0	0	0	0	0	0	0	61	0	0	Otu0560	Basidiomycota	Agaricomycetes	Polyporales	Meruliaceae	Phlebia	acerina	100	88.2883
Otu0563	0	0	0	0	0	0	0	0	0	0	0	0	0	0	0	0	0	0	0	0	9	33	0	0	0	0	Otu0563	Ascomycota	unclassified Ascomycota	unclassified Ascomycota	unclassified Ascomycota	unclassified Ascomycota	Ascomycota sp	86.71	<75
Otu0564	0	0	2	0	0	0	0	0	0	0	5	7	5	0	0	0	0	0	0	6	0	0	0	0	0	0	Otu0564	Ascomycota	Eurotiomycetes	Chaetothyriales	unclassified Chaetothyriales	unclassified Chaetothyriales	Chaetothyriales sp	96.11	85.0993
Otu0565	0	21	6	0	0	0	0	0	0	0	0	0	0	0	0	0	0	0	0	0	0	0	0	0	0	0	Otu0565	Ascomycota	Dothideomycetes	Pleosporales	Phaeosphaeriaceae	Allophaeosphaeria	cytisi	95.65	93.5593
Otu0566	0	0	0	0	0	0	0	0	0	0	0	37	0	0	0	0	0	0	0	0	0	0	0	0	0	0	Otu0566	unclassified Fungi	unclassified Fungi	unclassified Fungi	unclassified Fungi	unclassified Fungi	Fungi sp	90.99	89.5161
Otu0567	0	0	0	0	0	0	0	0	0	0	0	0	32	0	0	0	10	0	0	0	0	0	0	0	0	0	Otu0567	unclassified Fungi	unclassified Fungi	unclassified Fungi	unclassified Fungi	unclassified Fungi	Fungi sp	96.08	<50
Otu0568	0	0	6	8	0	0	0	0	0	0	3	0	0	0	0	0	0	0	0	0	0	0	0	0	0	0	Otu0568	Ascomycota	Sordariomycetes	Hypocreales	Nectriaceae	Pseudocosmospora	eutypae	98.9	91.9192
Otu0569	0	0	0	20	0	0	0	0	0	0	0	0	0	0	0	0	0	0	0	0	7	0	0	0	0	4	Otu0569	unclassified Fungi	unclassified Fungi	unclassified Fungi	unclassified Fungi	unclassified Fungi	Fungi sp	88.89	87.4587
Otu0570	0	0	3	8	0	0	0	0	0	0	0	2	3	0	0	0	0	0	0	0	13	0	0	0	0	0	Otu0570	Basidiomycota	Agaricomycetes	Agaricales	Agaricaceae	Bovista	hollosii	100	94.302
Otu0571	0	29	0	0	0	0	0	0	0	0	0	0	0	0	0	0	0	0	0	0	0	0	0	0	0	0	Otu0571	Ascomycota	Eurotiomycetes	Chaetothyriales	Herpotrichiellaceae	Cladophialophora	Cladophialophora sp	91.67	77.8157
Otu0572	0	0	2	0	0	0	0	0	0	0	0	8	0	0	0	12	0	0	0	1	0	2	8	0	0	0	Otu0572	unclassified Fungi	unclassified Fungi	unclassified Fungi	unclassified Fungi	unclassified Fungi	Fungi sp	100	<50
Otu0573	0	0	0	0	0	0	0	0	0	0	0	0	0	0	0	0	0	4	0	8	29	0	0	0	0	0	Otu0573	Ascomycota	Dothideomycetes	Pleosporales	unclassified Pleosporales	unclassified Pleosporales	Pleosporales sp	97.67	86.8243
Otu0574	0	0	0	2	0	9	0	0	0	0	0	2	0	0	0	0	1	0	0	0	0	0	0	0	0	0	Otu0574	Basidiomycota	Agaricomycetes	Agaricales	Agaricaceae	Tulostoma	Tulostoma sp	98.04	88.6957
Otu0575	0	0	0	0	0	0	0	0	0	0	0	0	0	0	0	0	0	0	0	31	0	0	0	0	0	0	Otu0575	Ascomycota	Leotiomycetes	Helotiales	unclassified Helotiales	unclassified Helotiales	Helotiales sp	92.92	81.295
Otu0576	0	0	0	0	0	0	0	0	0	11	0	0	0	0	13	0	0	0	0	0	0	0	0	0	0	0	Otu0576	Basidiomycota	Agaricostilbomycetes	Agaricostilbales	Chionosphaeraceae	unclassified Chionosphaeraceae	Chionosphaeraceae sp	96.38	88.6297
Otu0577	0	0	0	8	0	0	0	0	0	0	0	0	0	0	0	0	0	10	0	0	0	0	0	0	0	0	Otu0577	Ascomycota	Dothideomycetes	Pleosporales	Melanommataceae	Karstenula	rhodostoma	97.23	86.6438
Otu0578	0	0	0	4	0	0	0	0	0	0	0	0	0	0	0	0	0	0	0	0	96	0	0	0	0	0	Otu0578	Ascomycota	Eurotiomycetes	Eurotiales	Trichocomaceae	Penicillium	christenseniae	98.58	92.4092
Otu0579	0	0	0	0	0	0	0	0	0	0	0	15	0	0	0	0	0	0	0	8	0	0	0	0	0	0	Otu0579	Basidiomycota	Agaricomycetes	Sebacinales	Sebacinaceae	unclassified Sebacinaceae	Sebacinaceae sp	96.09	82.8402
Otu0580	0	0	0	0	0	0	0	0	0	0	0	0	0	0	0	0	0	0	0	2	0	0	0	0	0	25	Otu0580	Ascomycota	Eurotiomycetes	Verrucariales	Verrucariales fam Incertae sedis	Agonimia	Agonimia sp	94.82	84.7458
Otu0581	0	0	7	17	0	0	0	0	0	0	0	0	0	0	0	0	0	0	0	0	0	0	0	0	0	0	Otu0581	Ascomycota	Sordariomycetes	Diaporthales	Valsaceae	unclassified Valsaceae	Valsaceae sp	98.17	89.1803
Otu0582	0	0	2	0	0	0	0	0	0	0	0	0	22	0	0	0	16	0	0	0	0	0	0	0	0	0	Otu0582	unclassified Fungi	unclassified Fungi	unclassified Fungi	unclassified Fungi	unclassified Fungi	Fungi sp	100	<50
Otu0585	0	0	1	9	0	4	0	0	0	0	2	0	3	0	0	0	0	0	0	0	0	0	0	0	0	0	Otu0585	Basidiomycota	Agaricomycetes	Atheliales	Atheliaceae	Piloderma	olivaceum	98.61	88.0368
Otu0586	0	0	16	6	0	3	0	0	0	0	0	5	0	0	0	0	0	0	0	0	0	0	0	0	0	0	Otu0586	Basidiomycota	Agaricomycetes	Agaricales	Lyophyllaceae	Rugosomyces	naucoria	98.74	92.9619
Otu0587	0	0	0	0	0	0	0	0	0	0	0	0	0	0	0	0	0	0	0	0	0	0	0	55	0	0	Otu0587	unclassified Fungi	unclassified Fungi	unclassified Fungi	unclassified Fungi	unclassified Fungi	Fungi sp	97.34	88.4273
Otu0588	1	13	5	3	0	0	0	0	0	0	3	0	0	0	0	0	0	0	0	3	0	0	0	0	0	0	Otu0588	Rozellomycota	unclassified Rozellomycota	unclassified Rozellomycota	unclassified Rozellomycota	unclassified Rozellomycota	Rozellomycota sp	99.56	85.283
Otu0590	0	0	0	0	0	0	0	0	0	0	0	0	0	0	0	0	0	0	0	4	0	5	0	0	0	13	Otu0590	Ascomycota	unclassified Ascomycota	unclassified Ascomycota	unclassified Ascomycota	unclassified Ascomycota	Ascomycota sp	100	86.1702
Otu0591	0	12	0	0	5	0	0	0	0	0	0	0	0	0	0	0	0	0	0	17	0	0	0	0	0	0	Otu0591	Ascomycota	Sordariomycetes	Sordariales	Chaetomiaceae	Trichocladium	asperum	99.63	93.1034
Otu0592	0	0	0	0	0	9	0	0	0	0	0	0	0	0	0	0	7	0	0	0	0	0	0	20	0	0	Otu0592	unclassified Fungi	unclassified Fungi	unclassified Fungi	unclassified Fungi	unclassified Fungi	Fungi sp	98.2	<50
Otu0594	0	0	7	0	0	5	0	0	0	0	0	0	0	0	0	0	0	3	0	0	0	0	0	18	0	0	Otu0594	Basidiomycota	Agaricomycetes	Atheliales	Atheliaceae	Amphinema	byssoides	98.57	87.7358
Otu0595	0	4	9	0	4	0	0	0	0	0	3	0	0	0	0	0	0	0	0	4	0	0	0	0	0	0	Otu0595	Basidiomycota	Agaricomycetes	Trechisporales	Hydnodontaceae	Trechispora	Trechispora sp	99.01	88.3721
Otu0596	0	0	0	0	0	0	0	0	0	0	0	0	0	0	0	0	0	0	0	5	47	0	0	0	5	4	Otu0596	Ascomycota	Eurotiomycetes	Verrucariales	Verrucariaceae	Verrucaria	Verrucaria sp	98.84	86.8687
Otu0597	0	0	0	0	0	0	0	0	0	4	28	0	0	0	0	0	0	0	0	0	0	0	0	0	0	0	Otu0597	Ascomycota	Eurotiomycetes	Verrucariales	Verrucariaceae	Verrucaria	alpicola	96.48	86.7797
Otu0598	0	0	0	0	0	0	0	0	0	0	0	0	33	0	0	0	17	0	0	0	0	0	0	0	0	0	Otu0598	unclassified Fungi	unclassified Fungi	unclassified Fungi	unclassified Fungi	unclassified Fungi	Fungi sp	98.46	<50
Otu0600	0	0	8	1	0	6	0	0	0	0	0	0	0	0	0	0	0	0	0	5	0	0	0	0	0	0	Otu0600	Basidiomycota	Agaricomycetes	Trechisporales	Hydnodontaceae	Trechispora	subsphaerospora	100	95.0147
Otu0601	5	0	0	0	0	0	0	0	0	0	5	0	0	0	0	0	0	0	0	0	0	0	0	10	0	0	Otu0601	Ascomycota	Dothideomycetes	Venturiales	Venturiaceae	Venturia	minuta	99.19	86.3636
Otu0602	4	0	0	0	1	0	0	0	0	0	0	0	0	0	0	0	0	0	0	0	11	0	0	0	0	0	Otu0602	Ascomycota	Lecanoromycetes	Acarosporales	Acarosporaceae	Sarcogyne	Sarcogyne sp	96.43	86.5517
Otu0604	0	0	0	0	0	0	0	0	0	0	0	6	0	0	0	0	0	0	0	0	0	0	0	0	22	0	Otu0604	Ascomycota	Dothideomycetes	Pleosporales	unclassified Pleosporales	unclassified Pleosporales	Pleosporales sp	96.84	86.6438
Otu0605	0	0	0	0	0	0	0	0	0	0	0	0	0	15	0	0	0	0	4	0	0	0	0	0	0	0	Otu0605	Ascomycota	Dothideomycetes	Pleosporales	Pleosporales fam Incertae sedis	unclassified Pleosporales fam Incertae sedis	Pleosporales fam Incertae sedis sp	97.45	93.4932
Otu0606	0	0	0	0	12	0	0	0	0	0	0	0	0	0	0	0	0	0	0	0	0	0	0	0	0	0	Otu0606	Ascomycota	Pezizomycotina cls Incertae sedis	Pezizomycotina ord Incertae sedis	Pezizomycotina fam Incertae sedis	Chalara	Chalara sp	99.23	91.9014
Otu0607	8	0	0	0	0	0	0	0	0	0	0	0	0	0	0	0	0	0	0	0	0	0	0	0	0	0	Otu0607	Basidiomycota	Tremellomycetes	Tremellales	Tremellaceae	Cryptococcus	Cryptococcus sp	99.21	86.3014
Otu0608	0	0	26	0	0	0	0	0	0	0	0	0	0	0	0	0	0	0	0	0	0	0	0	0	0	0	Otu0608	Ascomycota	Dothideomycetes	Pleosporales	unclassified Pleosporales	unclassified Pleosporales	Pleosporales sp	90.12	84.8993
Otu0610	0	0	0	4	0	0	0	0	0	0	0	0	0	0	0	0	0	0	0	7	0	0	0	0	0	17	Otu0610	Ascomycota	Leotiomycetes	Helotiales	unclassified Helotiales	unclassified Helotiales	Helotiales sp	98.39	86.4111
Otu0611	0	0	0	0	0	0	0	0	0	0	0	0	0	0	0	0	0	5	0	11	0	0	0	0	0	0	Otu0611	Ascomycota	Sordariomycetes	Sordariomycetes ord Incertae sedis	Sordariomycetes fam Incertae sedis	Pleurotheciella	uniseptata	93.97	84.0361
Otu0612	0	0	0	0	0	0	0	0	0	0	0	0	0	0	0	0	0	0	0	3	0	0	0	0	0	19	Otu0612	Ascomycota	Leotiomycetes	Helotiales	Helotiales fam Incertae sedis	Tetracladium	Tetracladium sp	100	86.1702
Otu0613	0	0	0	0	0	0	0	0	0	0	14	0	0	0	0	0	0	0	0	13	0	0	0	0	0	0	Otu0613	Basidiomycota	unclassified Basidiomycota	unclassified Basidiomycota	unclassified Basidiomycota	unclassified Basidiomycota	Basidiomycota sp	89.21	<75
Otu0614	0	0	0	0	4	5	0	0	0	0	0	0	0	0	0	0	0	0	0	0	0	0	0	0	0	0	Otu0614	Ascomycota	Pezizomycetes	Pezizales	Sarcosomataceae	Plectania	Plectania sp	98.56	92.6421
Otu0616	0	0	4	0	0	0	0	0	0	4	12	0	0	0	0	0	0	0	0	0	0	0	0	0	0	0	Otu0616	Ascomycota	Sordariomycetes	Hypocreales	unclassified Hypocreales	unclassified Hypocreales	Hypocreales sp	98.18	87.5796
Otu0617	0	0	0	0	0	0	0	0	0	0	0	0	0	0	0	0	0	0	0	9	0	0	0	0	22	0	Otu0617	unclassified Fungi	unclassified Fungi	unclassified Fungi	unclassified Fungi	unclassified Fungi	Fungi sp	96.9	<50
Otu0618	0	0	0	0	0	0	0	0	0	0	0	13	5	0	0	0	0	0	0	0	0	0	0	0	0	0	Otu0618	unclassified Fungi	unclassified Fungi	unclassified Fungi	unclassified Fungi	unclassified Fungi	Fungi sp	94.79	<50
Otu0620	0	0	16	0	0	3	0	0	0	0	0	0	0	0	0	0	0	0	0	2	11	0	0	0	0	0	Otu0620	Basidiomycota	Agaricomycetes	Agaricales	Entolomataceae	Clitopilopsis	hirneola	99.32	88.3234
Otu0622	0	0	0	0	0	0	0	0	0	0	0	0	0	0	0	0	0	0	0	13	0	0	0	0	0	10	Otu0622	Ascomycota	unclassified Ascomycota	unclassified Ascomycota	unclassified Ascomycota	unclassified Ascomycota	Ascomycota sp	97.48	82.3529
Otu0623	0	0	0	0	0	0	0	0	0	0	0	0	0	0	0	0	0	0	0	0	54	0	14	0	0	0	Otu0623	unclassified Fungi	unclassified Fungi	unclassified Fungi	unclassified Fungi	unclassified Fungi	Fungi sp	97.85	<50
Otu0624	0	0	8	2	0	1	0	0	0	0	4	0	0	0	0	0	0	0	0	3	0	0	0	0	0	0	Otu0624	Basidiomycota	Agaricomycetes	unclassified Agaricomycetes	unclassified Agaricomycetes	unclassified Agaricomycetes	Agaricomycetes sp	97.4	88.7608
Otu0626	0	0	0	0	0	0	0	0	0	0	0	0	0	0	0	0	0	0	0	0	0	27	0	0	0	0	Otu0626	Ascomycota	Dothideomycetes	Pleosporales	unclassified Pleosporales	unclassified Pleosporales	Pleosporales sp	98.43	86.6894
Otu0627	6	0	0	0	0	0	0	0	0	0	0	0	0	0	0	0	0	0	0	0	0	0	0	0	0	0	Otu0627	unclassified Fungi	unclassified Fungi	unclassified Fungi	unclassified Fungi	unclassified Fungi	Fungi sp	93.53	82.2695
Otu0628	0	0	0	0	0	0	0	0	0	0	0	0	0	0	0	0	30	0	0	0	0	0	0	0	0	4	Otu0628	Ascomycota	Leotiomycetes	Leotiales	Leotiaceae	Alatospora	Alatospora sp	100	86.2676
Otu0629	0	0	0	0	5	3	0	0	0	0	0	5	0	0	0	0	0	0	0	3	0	0	0	0	0	0	Otu0629	Basidiomycota	Agaricomycetes	Agaricales	Tricholomataceae	Ripartites	tricholoma	99.67	88.6628
Otu0630	0	0	0	0	0	0	0	0	0	0	3	23	0	0	0	0	0	0	0	0	0	0	0	0	0	0	Otu0630	Ascomycota	Eurotiomycetes	Verrucariales	unclassified Verrucariales	unclassified Verrucariales	Verrucariales sp	95.35	86.8687
Otu0631	0	0	6	0	0	0	0	0	0	0	0	16	0	0	0	0	0	0	0	0	0	0	0	0	0	0	Otu0631	unclassified Fungi	unclassified Fungi	unclassified Fungi	unclassified Fungi	unclassified Fungi	Fungi sp	98.15	<50
Otu0632	3	0	0	4	0	0	0	0	0	0	7	0	0	0	0	0	0	0	0	0	0	0	0	0	0	0	Otu0632	Ascomycota	Dothideomycetes	Venturiales	Venturiaceae	Venturia	cephalariae	99.17	83.6237
Otu0633	0	0	0	0	0	1	0	0	0	0	0	0	0	0	0	0	0	0	0	0	0	0	0	0	30	0	Otu0633	Mortierellomycota	Mortierellomycotina cls Incertae sedis	Mortierellales	Mortierellaceae	Mortierella	humilis	98.22	89.6552
Otu0634	0	0	0	0	0	0	0	0	0	0	0	0	0	0	0	0	0	0	0	0	0	0	0	58	0	0	Otu0634	Ascomycota	unclassified Ascomycota	unclassified Ascomycota	unclassified Ascomycota	unclassified Ascomycota	Ascomycota sp	97.64	86.6438
Otu0635	0	0	0	13	0	0	0	0	0	0	14	0	0	0	0	0	0	0	0	0	0	0	0	0	0	0	Otu0635	Basidiomycota	Microbotryomycetes	Leucosporidiales	unclassified Leucosporidiales	unclassified Leucosporidiales	Leucosporidiales sp	99.35	88.8252
Otu0637	0	5	0	3	0	0	0	0	0	0	7	4	0	0	0	0	0	0	0	0	8	0	0	0	0	0	Otu0637	Ascomycota	Eurotiomycetes	Chaetothyriales	Chaetothyriales fam Incertae sedis	Coniosporium	Coniosporium sp	95.69	86.7347
Otu0638	0	0	0	0	0	0	0	0	13	0	0	0	0	0	0	15	0	0	0	0	9	0	0	0	0	0	Otu0638	Ascomycota	unclassified Ascomycota	unclassified Ascomycota	unclassified Ascomycota	unclassified Ascomycota	Ascomycota sp	99.21	86.6894
Otu0639	0	0	0	0	0	0	0	0	0	0	0	5	0	0	0	0	0	3	0	6	0	0	0	0	0	6	Otu0639	Ascomycota	Eurotiomycetes	Chaetothyriales	unclassified Chaetothyriales	unclassified Chaetothyriales	Chaetothyriales sp	98.1	87.0861
Otu0640	0	0	0	0	0	1	0	0	0	0	0	0	0	0	0	0	0	0	0	19	0	0	0	0	0	0	Otu0640	Basidiomycota	Tremellomycetes	Tremellales	Bulleribasidiaceae	Vishniacozyma	heimaeyensis	97.5	86.0215
Otu0641	8	0	0	0	0	2	0	0	0	0	0	0	0	0	0	0	0	0	0	0	0	0	0	0	0	0	Otu0641	Ascomycota	Dothideomycetes	Pleosporales	unclassified Pleosporales	unclassified Pleosporales	Pleosporales sp	96.38	93.8776
Otu0647	0	0	0	0	0	0	0	0	0	0	0	0	0	0	0	0	0	0	0	0	0	0	0	0	0	29	Otu0647	Basidiomycota	Agaricomycetes	Boletales	Rhizopogonaceae	Rhizopogon	Rhizopogon sp	98.68	77.8351
Otu0648	0	0	0	0	0	6	0	0	0	0	0	9	0	0	0	0	0	0	0	0	0	0	0	0	0	0	Otu0648	unclassified Fungi	unclassified Fungi	unclassified Fungi	unclassified Fungi	unclassified Fungi	Fungi sp	94.82	85.0847
Otu0649	0	0	2	4	0	0	0	0	0	0	0	6	0	0	0	0	0	0	0	9	0	0	0	0	0	4	Otu0649	Ascomycota	Eurotiomycetes	Chaetothyriales	Herpotrichiellaceae	unclassified Herpotrichiellaceae	Herpotrichiellaceae sp	95.31	84.7176
Otu0652	0	9	0	4	1	2	0	0	0	0	0	0	0	0	0	0	0	0	0	0	0	0	0	0	0	0	Otu0652	unclassified Fungi	unclassified Fungi	unclassified Fungi	unclassified Fungi	unclassified Fungi	Fungi sp	96.43	<50
Otu0654	0	0	0	0	0	0	0	0	0	0	5	0	0	0	0	0	0	0	0	0	0	0	0	0	0	9	Otu0654	Ascomycota	Dothideomycetes	Tubeufiales	Tubeufiaceae	Helicoma	Helicoma sp	98.36	76.9716
Otu0655	0	0	0	0	0	0	0	0	0	9	0	0	0	0	8	0	0	0	0	0	0	0	0	0	0	0	Otu0655	Basidiomycota	Ustilaginomycotina cls Incertae sedis	Malasseziales	Malasseziaceae	Malassezia	globosa	100	90.9091
Otu0657	0	0	0	0	0	0	0	0	0	0	0	0	3	0	0	0	0	0	0	0	0	19	5	0	0	0	Otu0657	unclassified Fungi	unclassified Fungi	unclassified Fungi	unclassified Fungi	unclassified Fungi	Fungi sp	96.91	<50
Otu0658	10	0	0	0	0	0	0	0	0	0	0	0	0	0	0	0	0	0	0	0	0	0	0	0	0	0	Otu0658	unclassified Fungi	unclassified Fungi	unclassified Fungi	unclassified Fungi	unclassified Fungi	Fungi sp	94.69	83.9041
Otu0659	0	0	7	0	0	0	0	0	0	0	0	6	0	0	0	0	0	2	0	0	0	0	0	0	0	0	Otu0659	Basidiomycota	Agaricomycetes	Agaricales	Psathyrellaceae	Coprinellus	eurysporus	98.67	88.5294
Otu0660	0	0	0	0	0	0	0	0	0	0	4	0	21	0	0	0	10	0	0	0	0	0	0	0	0	0	Otu0660	unclassified Fungi	unclassified Fungi	unclassified Fungi	unclassified Fungi	unclassified Fungi	Fungi sp	96.08	<50
Otu0661	0	0	0	16	0	0	0	0	0	0	0	0	0	0	0	0	0	0	0	0	0	0	0	0	0	0	Otu0661	Ascomycota	Leotiomycetes	Helotiales	Helotiales fam Incertae sedis	Lemonniera	centrosphaera	100	86.2676
Otu0663	0	0	0	0	0	0	0	0	0	0	0	0	0	0	0	0	0	0	12	0	0	0	0	0	0	0	Otu0663	Ascomycota	Lecanoromycetes	Acarosporales	Acarosporaceae	Sarcogyne	distinguenda	100	86.5979
Otu0664	0	0	0	0	0	0	0	0	0	0	0	6	0	0	0	0	0	0	0	9	19	0	0	0	0	3	Otu0664	unclassified Fungi	unclassified Fungi	unclassified Fungi	unclassified Fungi	unclassified Fungi	Fungi sp	94.8	81.9079
Otu0665	1	0	16	0	0	0	0	0	0	0	0	0	0	0	0	0	0	0	0	0	0	0	5	0	0	0	Otu0665	Ascomycota	Leotiomycetes	Helotiales	Helotiales fam Incertae sedis	Tetracladium	Tetracladium sp	97.51	84.5614
Otu0666	0	0	0	15	0	3	0	0	0	0	0	0	0	0	0	0	0	0	0	4	0	0	0	0	0	0	Otu0666	Mortierellomycota	Mortierellomycotina cls Incertae sedis	Mortierellales	Mortierellaceae	Mortierella	fimbricystis	100	89.7098
Otu0668	0	0	0	0	0	0	0	0	0	8	0	0	0	0	7	0	0	0	0	0	0	0	0	25	0	0	Otu0668	Ascomycota	Sordariomycetes	Sordariales	Chaetomiaceae	unclassified Chaetomiaceae	Chaetomiaceae sp	99.65	93.7705
Otu0669	0	0	0	0	0	1	0	0	0	0	0	0	5	0	0	0	0	0	0	4	0	0	0	7	0	0	Otu0669	unclassified Fungi	unclassified Fungi	unclassified Fungi	unclassified Fungi	unclassified Fungi	Fungi sp	99.27	87.3016
Otu0672	7	0	2	0	0	0	0	0	0	0	0	0	0	0	0	0	0	0	0	0	0	0	0	0	0	0	Otu0672	Ascomycota	Saccharomycetes	Saccharomycetales	Pichiaceae	Hyphopichia	burtonii	100	84.8249
Otu0674	0	0	0	0	0	2	0	0	0	0	0	0	0	0	0	0	0	0	0	0	0	0	0	0	22	0	Otu0674	Ascomycota	Dothideomycetes	Pleosporales	unclassified Pleosporales	unclassified Pleosporales	Pleosporales sp	93.83	82.6531
Otu0679	0	0	0	0	0	0	0	0	0	0	17	0	0	0	0	0	0	0	0	0	0	0	0	0	0	0	Otu0679	unclassified Fungi	unclassified Fungi	unclassified Fungi	unclassified Fungi	unclassified Fungi	Fungi sp	99.67	91.8429
Otu0682	0	0	0	0	0	0	0	0	0	0	0	14	0	0	0	0	0	1	0	0	0	0	0	0	0	0	Otu0682	unclassified Fungi	unclassified Fungi	unclassified Fungi	unclassified Fungi	unclassified Fungi	Fungi sp	88.81	<50
Otu0683	0	0	0	0	0	0	0	0	0	0	0	0	18	0	0	0	6	0	0	0	0	0	0	0	0	0	Otu0683	unclassified Fungi	unclassified Fungi	unclassified Fungi	unclassified Fungi	unclassified Fungi	Fungi sp	96.61	<50
Otu0684	0	0	0	0	0	0	0	0	0	0	0	0	0	0	0	0	0	0	0	0	15	20	0	0	0	0	Otu0684	Ascomycota	Sordariomycetes	Hypocreales	Cordycipitaceae	Rotiferophthora	Rotiferophthora sp	87.21	84.7507
Otu0685	0	0	2	0	0	4	0	0	0	0	2	0	0	0	0	0	0	0	0	0	0	0	0	0	0	0	Otu0685	Basidiomycota	Agaricomycetes	Agaricales	Tricholomataceae	Lepista	irina	100	88.6628
Otu0688	0	2	0	0	0	0	0	0	0	3	0	0	0	0	13	0	0	0	0	0	0	0	0	0	0	0	Otu0688	Ascomycota	unclassified Ascomycota	unclassified Ascomycota	unclassified Ascomycota	unclassified Ascomycota	Ascomycota sp	94.64	<75
Otu0689	0	0	0	0	0	0	0	0	0	0	0	0	0	0	0	30	0	0	0	0	0	0	0	0	0	0	Otu0689	Ascomycota	Dothideomycetes	Pleosporales	unclassified Pleosporales	unclassified Pleosporales	Pleosporales sp	100	87.5
Otu0691	0	0	0	0	0	0	0	0	0	8	0	0	0	0	6	0	0	0	0	0	0	0	0	0	0	0	Otu0691	Basidiomycota	Agaricomycetes	Thelephorales	Thelephoraceae	Tomentella	subclavigera	99.37	89.1061
Otu0693	0	10	0	6	0	0	0	0	0	0	0	0	0	0	0	0	0	0	0	0	0	0	0	0	0	0	Otu0693	Ascomycota	Dothideomycetes	Pleosporales	unclassified Pleosporales	unclassified Pleosporales	Pleosporales sp	98.03	86.6894
Otu0698	2	4	0	0	0	0	0	0	0	0	0	0	0	0	0	0	0	0	0	0	0	0	0	0	0	0	Otu0698	Ascomycota	Dothideomycetes	Pleosporales	unclassified Pleosporales	unclassified Pleosporales	Pleosporales sp	99.6	86.6438
Otu0699	0	0	0	0	0	0	0	0	0	0	0	0	0	0	0	0	0	0	0	0	0	0	0	0	0	21	Otu0699	unclassified Fungi	unclassified Fungi	unclassified Fungi	unclassified Fungi	unclassified Fungi	Fungi sp	91.88	90.8879
Otu0701	0	0	0	0	5	0	0	0	0	0	2	0	0	0	0	0	0	0	0	0	0	0	0	0	0	0	Otu0701	Basidiomycota	Ustilaginomycetes	Ustilaginales	Ustilaginaceae	Tranzscheliella	Tranzscheliella sp	98.86	92.3684
Otu0702	0	0	0	0	0	0	0	0	0	0	0	0	0	0	0	0	0	0	0	9	32	0	0	0	0	0	Otu0702	Ascomycota	Dothideomycetes	Pleosporales	Pleosporaceae	Curvularia	inaequalis	100	87.0432
Otu0703	0	0	0	0	0	0	0	0	0	0	0	0	0	0	0	0	0	8	0	0	0	0	0	0	0	0	Otu0703	Ascomycota	unclassified Ascomycota	unclassified Ascomycota	unclassified Ascomycota	unclassified Ascomycota	Ascomycota sp	97.82	93.5374
Otu0705	0	0	0	0	0	0	0	0	0	0	0	0	0	0	0	0	0	0	0	0	0	0	0	0	0	20	Otu0705	Chytridiomycota	unclassified Chytridiomycota	unclassified Chytridiomycota	unclassified Chytridiomycota	unclassified Chytridiomycota	Chytridiomycota sp	97.54	90.3465
Otu0706	6	0	0	0	0	0	0	0	0	0	0	0	0	0	0	0	0	0	0	0	0	0	0	0	0	0	Otu0706	Basidiomycota	Tremellomycetes	Tremellales	Phaeotremellaceae	Gelidatrema	Gelidatrema sp	100	86.8243
Otu0707	0	0	0	0	0	4	0	0	0	0	0	0	7	0	0	0	0	0	0	0	0	12	0	0	0	6	Otu0707	Ascomycota	unclassified Ascomycota	unclassified Ascomycota	unclassified Ascomycota	unclassified Ascomycota	Ascomycota sp	95.36	<75
Otu0708	0	0	0	0	0	0	0	0	0	0	0	0	0	0	0	0	4	0	0	0	0	0	21	0	0	0	Otu0708	unclassified Fungi	unclassified Fungi	unclassified Fungi	unclassified Fungi	unclassified Fungi	Fungi sp	95.15	<50
Otu0709	0	0	0	0	0	0	0	0	0	0	0	0	0	0	0	0	0	0	0	0	0	0	0	0	0	19	Otu0709	Mucoromycota	Mucoromycetes	Mucorales	Mucoraceae	Mucor	zonatus	99.64	87.619
Otu0710	9	0	0	0	0	0	0	0	0	0	0	0	0	0	0	0	0	0	0	0	0	0	0	0	0	0	Otu0710	Basidiomycota	Microbotryomycetes	Sporidiobolales	Sporidiobolales fam Incertae sedis	Sporobolomyces	oryzicola	98.68	88.6297
Otu0711	0	0	12	0	0	0	0	0	0	0	0	2	0	0	0	0	0	0	0	0	0	0	0	0	0	0	Otu0711	unclassified Fungi	unclassified Fungi	unclassified Fungi	unclassified Fungi	unclassified Fungi	Fungi sp	98.97	<50
Otu0713	0	0	0	0	1	1	0	0	0	0	0	0	0	0	0	0	0	0	0	5	0	0	0	0	0	0	Otu0713	unclassified Fungi	unclassified Fungi	unclassified Fungi	unclassified Fungi	unclassified Fungi	Fungi sp	94.4	<50
Otu0714	0	0	0	0	0	0	0	0	0	0	0	7	0	0	0	0	0	0	0	2	0	0	0	0	0	0	Otu0714	unclassified Fungi	unclassified Fungi	unclassified Fungi	unclassified Fungi	unclassified Fungi	Fungi sp	92.86	<50
Otu0715	0	0	7	0	0	0	0	0	0	0	0	0	0	0	0	0	0	0	0	4	0	0	0	0	0	0	Otu0715	Basidiomycota	Agaricomycetes	Boletales	Suillaceae	Suillus	grevillei	96.31	93.8667
Otu0716	0	0	0	0	0	0	0	0	0	0	0	0	0	0	0	0	0	0	0	0	0	0	0	0	0	18	Otu0716	unclassified Fungi	unclassified Fungi	unclassified Fungi	unclassified Fungi	unclassified Fungi	Fungi sp	97.91	88.0368
Otu0717	0	0	0	0	0	0	0	0	0	0	0	0	0	0	0	0	0	0	0	0	0	0	0	0	0	17	Otu0717	Ascomycota	Sordariomycetes	Hypocreales	unclassified Hypocreales	unclassified Hypocreales	Hypocreales sp	90.1	79.4038
Otu0719	0	0	0	0	0	0	0	0	0	0	0	0	18	0	0	0	5	0	0	0	0	0	0	0	0	0	Otu0719	Glomeromycota	Glomeromycetes	Diversisporales	Diversisporaceae	unclassified Diversisporaceae	Diversisporaceae sp	97.24	87.8419
Otu0720	0	5	0	1	0	0	0	0	0	0	0	0	0	0	0	0	0	0	0	1	0	0	8	0	0	0	Otu0720	unclassified Fungi	unclassified Fungi	unclassified Fungi	unclassified Fungi	unclassified Fungi	Fungi sp	93.22	<50
Otu0721	0	0	0	0	0	1	0	0	0	0	0	4	0	0	0	0	0	0	0	7	0	0	0	0	0	0	Otu0721	unclassified Fungi	unclassified Fungi	unclassified Fungi	unclassified Fungi	unclassified Fungi	Fungi sp	96.43	<50
Otu0722	0	0	0	0	0	0	0	0	20	0	0	0	0	0	0	0	0	0	0	0	0	0	0	0	0	0	Otu0722	Basidiomycota	Ustilaginomycotina cls Incertae sedis	Malasseziales	Malasseziaceae	Malassezia	globosa	99.74	89.2272
Otu0723	0	0	0	0	0	0	0	0	0	0	0	0	0	0	0	0	0	0	0	0	22	0	0	26	0	0	Otu0723	unclassified Fungi	unclassified Fungi	unclassified Fungi	unclassified Fungi	unclassified Fungi	Fungi sp	97.98	<50
Otu0724	0	1	0	0	0	0	0	0	0	0	13	0	0	0	0	0	0	0	0	0	0	0	0	0	0	0	Otu0724	unclassified Fungi	unclassified Fungi	unclassified Fungi	unclassified Fungi	unclassified Fungi	Fungi sp	97.35	<50
Otu0725	0	0	0	0	0	0	0	0	0	0	5	0	0	0	0	0	0	0	0	0	0	15	6	0	0	0	Otu0725	Ascomycota	unclassified Ascomycota	unclassified Ascomycota	unclassified Ascomycota	unclassified Ascomycota	Ascomycota sp	89.95	<75
Otu0726	0	0	0	0	0	0	0	0	0	0	0	13	0	0	0	0	0	0	0	0	0	0	0	0	0	0	Otu0726	Ascomycota	Leotiomycetes	Helotiales	Hyaloscyphaceae	Cistella	albidolutea	98.34	86.0714
Otu0727	0	0	0	0	0	3	0	0	0	0	5	0	0	0	0	9	0	0	0	0	0	0	0	0	0	0	Otu0727	unclassified Fungi	unclassified Fungi	unclassified Fungi	unclassified Fungi	unclassified Fungi	Fungi sp	97.39	<50
Otu0729	0	0	14	0	0	0	0	0	0	0	0	0	0	0	0	0	0	0	0	0	0	0	0	0	0	0	Otu0729	Basidiomycota	Ustilaginomycetes	Ustilaginales	Ustilaginaceae	Ustilago	hordei	97.87	97.2222
Otu0730	0	0	0	0	0	4	0	0	0	0	0	13	0	0	0	0	0	0	0	0	0	0	0	0	0	0	Otu0730	unclassified Fungi	unclassified Fungi	unclassified Fungi	unclassified Fungi	unclassified Fungi	Fungi sp	97.98	<50
Otu0731	0	0	0	0	0	0	0	0	0	0	0	12	0	0	0	0	0	0	0	3	0	0	0	0	0	0	Otu0731	Chytridiomycota	unclassified Chytridiomycota	unclassified Chytridiomycota	unclassified Chytridiomycota	unclassified Chytridiomycota	Chytridiomycota sp	98.28	89.8964
Otu0732	0	0	0	0	0	0	0	0	0	0	0	0	0	0	0	0	0	10	0	0	0	0	0	0	0	0	Otu0732	Ascomycota	Dothideomycetes	Pleosporales	unclassified Pleosporales	unclassified Pleosporales	Pleosporales sp	99.6	86.5979
Otu0733	0	0	0	6	1	4	0	0	0	0	0	0	0	0	0	0	0	0	0	0	0	0	0	0	0	0	Otu0733	Ascomycota	Leotiomycetes	Leotiomycetes ord Incertae sedis	Myxotrichaceae	Oidiodendron	truncatum	99.58	86.0215
Otu0734	0	0	0	0	0	0	0	0	0	0	2	0	0	0	0	0	0	0	0	0	0	4	0	0	0	0	Otu0734	Ascomycota	Sordariomycetes	Xylariales	Diatrypaceae	Diatrype	disciformis	95.15	90.4762
Otu0737	0	0	0	0	0	0	0	0	0	0	0	0	0	0	0	0	0	0	0	5	42	0	0	0	0	0	Otu0737	unclassified Fungi	unclassified Fungi	unclassified Fungi	unclassified Fungi	unclassified Fungi	Fungi sp	93.94	<50
Otu0739	0	14	0	0	0	0	0	0	0	0	0	0	0	0	0	0	0	0	0	0	0	0	0	0	0	0	Otu0739	Chytridiomycota	Rhizophydiomycetes	Rhizophydiales	Alphamycetaceae	Betamyces	americae-meridionalis	92.58	82.8338
Otu0740	0	3	5	4	0	3	0	0	0	0	0	0	0	0	0	0	0	0	0	0	0	0	0	0	0	0	Otu0740	unclassified Fungi	unclassified Fungi	unclassified Fungi	unclassified Fungi	unclassified Fungi	Fungi sp	90.12	<75
Otu0742	0	0	0	0	0	0	0	0	0	0	6	0	0	0	0	0	0	1	0	0	9	3	4	0	0	0	Otu0742	unclassified Fungi	unclassified Fungi	unclassified Fungi	unclassified Fungi	unclassified Fungi	Fungi sp	97.3	<50
Otu0743	0	0	8	2	0	0	0	0	0	0	0	0	0	0	0	0	0	0	0	0	0	0	0	0	0	0	Otu0743	Ascomycota	Lecanoromycetes	Acarosporales	Acarosporaceae	Acarospora	Acarospora sp	100	86.5979
Otu0748	0	0	0	0	0	0	0	0	0	0	0	0	8	0	0	0	0	0	0	0	0	0	10	0	0	0	Otu0748	unclassified Fungi	unclassified Fungi	unclassified Fungi	unclassified Fungi	unclassified Fungi	Fungi sp	92.93	<50
Otu0749	0	0	0	0	0	0	0	0	0	0	0	0	0	0	0	0	0	0	0	0	0	0	0	0	34	0	Otu0749	Basidiomycota	Agaricomycetes	Sebacinales	Sebacinaceae	Sebacina	Sebacina sp	90	88.4273
Otu0751	0	0	19	0	0	0	0	0	0	0	0	0	0	0	0	0	0	0	0	0	0	0	0	0	0	0	Otu0751	Ascomycota	Dothideomycetes	unclassified Dothideomycetes	unclassified Dothideomycetes	unclassified Dothideomycetes	Dothideomycetes sp	92.55	86.7347
Otu0752	0	0	0	0	0	0	0	0	0	0	0	0	0	0	0	0	0	0	0	0	0	0	0	0	36	0	Otu0752	Ascomycota	Eurotiomycetes	Chaetothyriales	unclassified Chaetothyriales	unclassified Chaetothyriales	Chaetothyriales sp	95.9	81.0631
Otu0753	0	0	0	0	0	0	0	0	0	0	4	0	0	0	0	0	0	0	0	9	0	0	0	0	0	0	Otu0753	Ascomycota	Leotiomycetes	Helotiales	unclassified Helotiales	unclassified Helotiales	Helotiales sp	97.97	86.3158
Otu0754	0	0	0	14	0	0	0	0	0	0	0	0	0	0	0	0	0	0	0	0	0	0	0	0	0	0	Otu0754	Basidiomycota	Agaricomycetes	Agaricales	Strophariaceae	Kuehneromyces	lignicola	99.35	88.7283
Otu0755	0	0	0	0	0	0	0	0	0	0	7	0	0	0	0	0	0	0	0	3	0	0	0	0	0	0	Otu0755	Ascomycota	Sordariomycetes	Hypocreales	Cordycipitaceae	Cordyceps	bassiana	97.54	94.9833
Otu0757	0	0	0	0	0	0	0	0	0	0	0	11	0	0	0	0	0	0	0	0	0	0	0	0	0	0	Otu0757	Ascomycota	Dothideomycetes	Pleosporales	Phaeosphaeriaceae	Phaeosphaeria	pleurospora	98.15	92.4658
Otu0767	0	0	0	0	0	0	0	0	0	0	0	0	0	0	0	0	0	0	0	0	0	0	26	0	0	0	Otu0767	unclassified Fungi	unclassified Fungi	unclassified Fungi	unclassified Fungi	unclassified Fungi	Fungi sp	94.32	83.2808
Otu0768	0	0	0	2	0	0	0	0	0	0	0	5	0	0	0	0	0	0	0	0	9	0	0	0	0	0	Otu0768	Basidiomycota	Agaricomycetes	Trechisporales	Hydnodontaceae	Trechispora	Trechispora sp	96.07	88.5965
Otu0769	0	0	0	0	0	0	0	0	0	0	0	0	0	0	0	0	0	0	0	0	0	0	0	30	0	0	Otu0769	unclassified Fungi	unclassified Fungi	unclassified Fungi	unclassified Fungi	unclassified Fungi	Fungi sp	99.69	89.1967
Otu0771	0	0	0	0	0	0	0	0	0	0	7	8	0	0	0	0	0	0	0	0	0	0	0	0	0	0	Otu0771	Ascomycota	Sordariomycetes	Coniochaetales	unclassified Coniochaetales	unclassified Coniochaetales	Coniochaetales sp	100	86.6438
Otu0772	0	0	6	5	0	0	0	0	0	0	0	0	0	0	0	0	5	3	0	0	0	0	0	0	0	0	Otu0772	Ascomycota	Saccharomycetes	Saccharomycetales	unclassified Saccharomycetales	unclassified Saccharomycetales	Saccharomycetales sp	100	81.3397
Otu0773	5	0	0	0	0	0	0	0	0	0	0	0	0	0	0	0	0	0	0	0	0	0	0	0	0	0	Otu0773	Ascomycota	Dothideomycetes	Capnodiales	Teratosphaeriaceae	Oleoguttula	mirabilis	96.02	88.6525
Otu0774	0	0	0	0	0	0	0	0	0	0	0	0	0	0	0	0	0	0	0	11	0	0	0	0	0	0	Otu0774	unclassified Fungi	unclassified Fungi	unclassified Fungi	unclassified Fungi	unclassified Fungi	Fungi sp	98.31	89.426
Otu0778	0	0	0	0	0	0	0	0	0	0	0	0	0	0	0	0	0	0	0	0	30	0	0	0	0	5	Otu0778	Basidiomycota	Agaricomycetes	Agaricales	unclassified Agaricales	unclassified Agaricales	Agaricales sp	96.9	89.2265
Otu0779	0	0	0	0	0	0	0	0	0	0	0	0	0	0	0	13	0	0	0	0	0	0	0	0	0	0	Otu0779	Basidiomycota	Agaricomycetes	Agaricales	unclassified Agaricales	unclassified Agaricales	Agaricales sp	99.04	88.8889
Otu0780	0	0	0	0	0	0	0	0	0	0	0	0	0	0	0	0	0	0	0	6	12	0	0	0	0	0	Otu0780	Ascomycota	Eurotiomycetes	Chaetothyriales	Herpotrichiellaceae	unclassified Herpotrichiellaceae	Herpotrichiellaceae sp	98.24	86.5854
Otu0783	0	0	0	8	0	0	0	0	0	0	0	0	0	0	0	0	0	0	0	4	0	0	0	0	0	0	Otu0783	Basidiomycota	Tremellomycetes	Tremellales	unclassified Tremellales	unclassified Tremellales	Tremellales sp	97.79	92.4399
Otu0785	0	0	2	0	0	4	0	0	0	0	0	0	0	0	0	0	0	0	0	0	0	0	0	0	0	0	Otu0785	unclassified Fungi	unclassified Fungi	unclassified Fungi	unclassified Fungi	unclassified Fungi	Fungi sp	93.62	<50
Otu0786	0	0	0	3	0	5	0	0	0	0	0	0	0	0	0	0	0	0	0	0	0	0	0	0	0	0	Otu0786	unclassified Fungi	unclassified Fungi	unclassified Fungi	unclassified Fungi	unclassified Fungi	Fungi sp	92.45	<50
Otu0790	0	0	0	6	0	1	0	0	0	0	0	0	0	0	0	0	0	0	0	0	0	0	0	0	0	0	Otu0790	Ascomycota	Leotiomycetes	Leotiomycetes ord Incertae sedis	Myxotrichaceae	Oidiodendron	Oidiodendron sp	99.17	86.0215
Otu0793	0	0	0	0	0	0	0	0	0	0	0	0	0	0	0	0	0	0	0	0	0	0	0	0	0	13	Otu0793	Basidiomycota	Agaricomycetes	Agaricales	Cortinariaceae	unclassified Cortinariaceae	Cortinariaceae sp	99.67	88.4956
Otu0794	0	0	0	12	0	0	0	0	0	0	0	0	0	0	0	0	0	0	0	0	0	0	0	0	0	0	Otu0794	Ascomycota	Dothideomycetes	Pleosporales	Pleosporales fam Incertae sedis	Periconia	macrospinosa	97.98	84.0678
Otu0795	0	0	0	0	0	0	0	0	0	0	0	0	0	0	0	0	0	11	0	0	0	0	0	0	0	0	Otu0795	Glomeromycota	Glomeromycetes	Glomerales	Claroideoglomeraceae	unclassified Claroideoglomeraceae	Claroideoglomeraceae sp	91.07	89.7906
Otu0796	4	0	0	4	0	0	0	0	0	0	0	0	0	0	0	0	0	0	0	0	0	0	0	0	0	0	Otu0796	Basidiomycota	Tremellomycetes	Filobasidiales	unclassified Filobasidiales	unclassified Filobasidiales	Filobasidiales sp	92.79	86.1413
Otu0799	0	0	0	0	0	4	0	0	0	0	6	0	0	0	0	0	0	0	0	0	0	0	0	0	0	0	Otu0799	Basidiomycota	Microbotryomycetes	Microbotryales	Microbotryaceae	Microbotryum	Microbotryum sp	86.61	96.0317
Otu0800	0	0	0	0	0	0	0	0	0	0	0	0	0	0	0	18	0	0	0	0	0	0	0	0	0	0	Otu0800	Ascomycota	Dothideomycetes	unclassified Dothideomycetes	unclassified Dothideomycetes	unclassified Dothideomycetes	Dothideomycetes sp	98.37	86.3158
Otu0801	0	0	0	0	0	1	0	0	0	0	0	0	0	0	0	0	0	0	0	8	0	0	0	0	0	0	Otu0801	Ascomycota	Dothideomycetes	Pleosporales	Pleosporaceae	unclassified Pleosporaceae	Pleosporaceae sp	94.12	86.3946
Otu0803	0	9	0	8	0	0	0	0	0	0	0	0	0	0	0	0	0	0	0	0	0	0	0	0	0	0	Otu0803	unclassified Fungi	unclassified Fungi	unclassified Fungi	unclassified Fungi	unclassified Fungi	Fungi sp	99.07	<50
Otu0804	0	0	0	0	0	4	0	0	0	0	0	0	0	0	0	0	0	0	0	0	0	0	0	0	0	0	Otu0804	Mortierellomycota	Mortierellomycotina cls Incertae sedis	Mortierellales	unclassified Mortierellales	unclassified Mortierellales	Mortierellales sp	100	89.8964
Otu0805	0	0	0	1	0	4	0	0	0	0	0	0	0	0	0	0	0	0	0	0	0	0	0	0	0	0	Otu0805	unclassified Fungi	unclassified Fungi	unclassified Fungi	unclassified Fungi	unclassified Fungi	Fungi sp	97.53	85.2113
Otu0806	0	0	11	1	0	0	0	0	0	0	0	0	0	0	0	0	0	0	0	0	0	0	0	0	0	0	Otu0806	Ascomycota	Dothideomycetes	Pleosporales	Phaeosphaeriaceae	Allophaeosphaeria	cytisi	95.29	93.5593
Otu0807	0	0	0	0	0	0	0	0	0	0	1	0	10	0	0	0	3	0	0	0	0	0	0	0	0	0	Otu0807	Basidiomycota	Agaricomycetes	Sebacinales	Sebacinaceae	unclassified Sebacinaceae	Sebacinaceae sp	95.07	82.2674
Otu0809	0	0	0	0	0	4	0	0	0	0	0	0	0	3	0	0	0	0	0	0	0	0	0	0	0	1	Otu0809	Mortierellomycota	Mortierellomycotina cls Incertae sedis	Mortierellales	Mortierellaceae	Mortierella	alpina	98.58	89.9743
Otu0811	0	0	0	0	0	2	0	0	0	0	0	0	0	0	0	0	0	0	0	0	0	0	0	0	16	0	Otu0811	unclassified Fungi	unclassified Fungi	unclassified Fungi	unclassified Fungi	unclassified Fungi	Fungi sp	98.9	87.5
Otu0812	0	0	0	0	0	0	0	0	0	0	6	0	0	0	0	0	0	0	0	7	0	0	0	0	0	0	Otu0812	Ascomycota	Sordariomycetes	Sordariomycetes ord Incertae sedis	Sordariomycetes fam Incertae sedis	Pleurotheciella	uniseptata	93.66	84.1791
Otu0813	3	0	0	0	0	0	0	0	0	0	0	0	0	0	0	0	0	0	0	0	0	0	0	0	0	0	Otu0813	Ascomycota	Dothideomycetes	Capnodiales	Capnodiales fam Incertae sedis	Capnocheirides	Capnocheirides sp	98.41	86.5052
Otu0815	0	0	0	0	0	0	0	0	0	14	0	0	0	0	8	0	0	0	0	0	0	0	0	0	0	0	Otu0815	Basidiomycota	Agaricomycetes	Agaricales	Strophariaceae	Hebeloma	syrjense	100	89.0141
Otu0817	0	0	2	0	0	0	0	0	0	0	0	4	0	0	0	0	0	0	0	0	0	0	0	0	0	0	Otu0817	Basidiomycota	Agaricomycetes	Atheliales	Atheliaceae	unclassified Atheliaceae	Atheliaceae sp	98.27	88.1098
Otu0819	0	0	0	0	0	0	0	0	0	0	0	0	0	0	0	0	0	0	0	1	0	8	0	0	0	0	Otu0819	unclassified Fungi	unclassified Fungi	unclassified Fungi	unclassified Fungi	unclassified Fungi	Fungi sp	100	<50
Otu0822	0	0	0	0	0	0	0	0	0	0	0	8	0	0	0	0	0	0	0	5	0	0	0	0	0	0	Otu0822	unclassified Fungi	unclassified Fungi	unclassified Fungi	unclassified Fungi	unclassified Fungi	Fungi sp	94.4	85.6164
Otu0824	0	0	0	2	0	0	0	0	0	0	11	0	0	0	0	0	0	0	0	0	0	0	0	0	0	0	Otu0824	Mucoromycota	Mucoromycetes	Mucorales	Mucoraceae	Mucor	hiemalis	98.9	87.5
Otu0825	0	7	0	0	0	0	0	0	0	0	0	6	0	0	0	0	0	0	0	0	0	0	0	0	0	0	Otu0825	unclassified Fungi	unclassified Fungi	unclassified Fungi	unclassified Fungi	unclassified Fungi	Fungi sp	98.03	86.6894
Otu0827	0	0	0	0	10	0	0	0	0	0	0	0	0	0	0	0	0	0	0	0	0	0	0	0	0	0	Otu0827	Ascomycota	Dothideomycetes	unclassified Dothideomycetes	unclassified Dothideomycetes	unclassified Dothideomycetes	Dothideomycetes sp	97.13	86.1702
Otu0828	0	0	0	0	0	0	2	0	0	0	0	0	0	0	0	13	0	0	0	0	0	0	0	0	0	0	Otu0828	Ascomycota	Eurotiomycetes	Verrucariales	Verrucariaceae	Verrucaria	latebrosa	94.19	86.8243
Otu0829	0	0	0	0	0	0	0	0	0	0	0	14	0	0	0	0	0	0	0	0	0	0	0	0	0	0	Otu0829	Basidiomycota	Ustilaginomycetes	Urocystidales	Glomosporiaceae	Thecaphora	melandrii	100	90.5237
Otu0831	0	0	0	0	0	0	0	0	0	0	5	0	0	0	0	0	0	0	0	0	0	0	0	0	0	3	Otu0831	Ascomycota	Eurotiomycetes	Chaetothyriales	Chaetothyriales fam Incertae sedis	Bradymyces	alpinus	99.62	85.7605
Otu0833	0	0	17	0	3	0	0	0	0	0	0	0	0	0	0	0	0	0	0	0	0	0	0	0	0	0	Otu0833	Basidiomycota	Agaricomycetes	Agaricales	unclassified Agaricales	unclassified Agaricales	Agaricales sp	100	88.5965
Otu0835	3	0	0	0	0	0	0	0	0	0	0	0	0	0	0	0	0	0	0	3	0	0	0	0	0	0	Otu0835	Ascomycota	Eurotiomycetes	Eurotiales	Trichocomaceae	Penicillium	bialowiezense	100	85
Otu0837	0	0	0	0	0	0	0	0	0	0	0	0	0	0	0	0	0	0	0	0	0	0	0	0	0	8	Otu0837	Ascomycota	Eurotiomycetes	Chaetothyriales	Herpotrichiellaceae	Rhinocladiella	Rhinocladiella sp	98.11	87.1287
Otu0841	0	0	0	0	0	0	0	0	0	0	0	0	0	0	0	0	0	10	0	0	0	0	0	0	0	0	Otu0841	Glomeromycota	Glomeromycetes	Glomerales	Claroideoglomeraceae	unclassified Claroideoglomeraceae	Claroideoglomeraceae sp	93.73	89.4309
Otu0844	6	0	2	0	0	0	0	0	0	0	0	0	0	0	0	0	0	0	0	0	0	0	0	0	0	0	Otu0844	Ascomycota	Dothideomycetes	Pleosporales	Pleosporaceae	Chalastospora	ellipsoidea	98.58	94.2761
Otu0847	0	0	0	0	0	0	0	0	0	1	0	0	0	0	6	0	0	0	0	0	0	0	0	0	0	0	Otu0847	Basidiomycota	Ustilaginomycotina cls Incertae sedis	Malasseziales	unclassified Malasseziales	unclassified Malasseziales	Malasseziales sp	100	89.4309
Otu0849	0	0	0	0	0	0	0	0	0	0	10	0	0	0	0	0	0	0	0	0	0	0	0	0	0	0	Otu0849	Ascomycota	Dothideomycetes	unclassified Dothideomycetes	unclassified Dothideomycetes	unclassified Dothideomycetes	Dothideomycetes sp	100	86.8243
Otu0850	0	0	0	0	0	0	0	0	0	0	3	0	0	0	0	0	0	0	0	4	0	0	0	0	0	0	Otu0850	unclassified Fungi	unclassified Fungi	unclassified Fungi	unclassified Fungi	unclassified Fungi	Fungi sp	97.96	<50
Otu0852	0	0	0	0	0	1	0	0	0	0	0	0	0	0	0	0	0	0	0	2	0	0	0	0	0	6	Otu0852	Ascomycota	Eurotiomycetes	Chaetothyriales	Herpotrichiellaceae	unclassified Herpotrichiellaceae	Herpotrichiellaceae sp	97.65	86.6894
Otu0856	0	0	0	0	0	0	0	0	0	0	0	0	0	0	0	0	0	0	13	0	0	0	0	0	0	0	Otu0856	unclassified Fungi	unclassified Fungi	unclassified Fungi	unclassified Fungi	unclassified Fungi	Fungi sp	98.15	92.1769
Otu0858	0	0	0	0	0	0	0	0	0	0	0	0	0	0	0	0	0	0	0	0	0	1	0	0	0	4	Otu0858	unclassified Fungi	unclassified Fungi	unclassified Fungi	unclassified Fungi	unclassified Fungi	Fungi sp	98.15	<50
Otu0859	0	0	0	0	4	1	0	0	0	0	0	0	0	0	0	0	0	0	0	0	0	0	0	0	0	0	Otu0859	unclassified Fungi	unclassified Fungi	unclassified Fungi	unclassified Fungi	unclassified Fungi	Fungi sp	89.93	<75
Otu0861	0	0	0	0	0	0	0	0	0	0	0	0	0	0	0	0	0	0	0	0	0	13	0	0	0	0	Otu0861	Ascomycota	Sordariomycetes	Hypocreales	unclassified Hypocreales	unclassified Hypocreales	Hypocreales sp	99.22	86.8243
Otu0865	0	0	0	0	0	0	0	0	0	0	4	0	0	0	0	0	0	0	0	0	0	0	0	5	0	0	Otu0865	Ascomycota	Leotiomycetes	Helotiales	unclassified Helotiales	unclassified Helotiales	Helotiales sp	94.74	93.007
Otu0867	0	0	0	0	0	0	0	0	0	0	0	0	0	0	0	0	0	0	0	0	0	0	0	0	0	14	Otu0867	Ascomycota	Leotiomycetes	Leotiomycetes ord Incertae sedis	Myxotrichaceae	Oidiodendron	Oidiodendron sp	95.44	86.6906
Otu0869	0	0	9	0	0	0	0	0	0	0	0	0	0	0	0	0	0	0	0	0	0	0	0	0	0	0	Otu0869	Basidiomycota	Agaricomycetes	Agaricales	Tricholomataceae	Tricholoma	bonii	100	88.6628
Otu0871	0	0	0	5	0	0	0	0	0	0	4	0	0	0	0	0	0	0	0	0	0	0	0	0	0	0	Otu0871	Ascomycota	Eurotiomycetes	Chaetothyriales	Herpotrichiellaceae	Cladophialophora	Cladophialophora sp	95.15	77.2109
Otu0873	0	0	7	0	0	0	0	0	0	0	0	0	0	0	0	0	0	0	0	0	0	0	0	0	0	0	Otu0873	Basidiomycota	Agaricomycetes	Atheliales	Atheliaceae	Amphinema	Amphinema sp	98.98	88.2883
Otu0875	0	0	0	0	0	0	0	0	0	0	0	0	0	0	0	0	0	8	0	0	0	0	0	0	0	0	Otu0875	Ascomycota	Dothideomycetes	unclassified Dothideomycetes	unclassified Dothideomycetes	unclassified Dothideomycetes	Dothideomycetes sp	95.17	87.055
Otu0878	0	9	4	0	0	0	0	0	0	0	0	0	0	0	0	0	0	0	0	0	0	0	0	0	0	0	Otu0878	unclassified Fungi	unclassified Fungi	unclassified Fungi	unclassified Fungi	unclassified Fungi	Fungi sp	100	<50
Otu0880	0	0	1	4	0	2	0	0	0	0	0	0	0	0	0	0	0	0	0	0	0	0	0	0	0	0	Otu0880	Basidiomycota	Agaricomycetes	Agaricales	Inocybaceae	Crepidotus	subverrucisporus	97.13	89.2045
Otu0883	0	0	4	0	3	2	0	0	0	0	0	0	0	0	0	0	0	0	0	0	0	0	0	0	0	0	Otu0883	Basidiomycota	Agaricomycetes	Corticiales	Corticiaceae	Corticium	confine	99.34	88.6297
Otu0884	0	0	0	0	0	0	0	0	0	0	3	0	8	0	0	0	0	0	0	0	0	0	0	0	0	0	Otu0884	unclassified Fungi	unclassified Fungi	unclassified Fungi	unclassified Fungi	unclassified Fungi	Fungi sp	89.9	<50
Otu0885	0	0	0	0	0	0	0	0	0	0	0	0	0	0	0	0	0	0	0	0	0	0	0	17	0	0	Otu0885	Basidiomycota	Agaricomycetes	Atheliales	Atheliaceae	Piloderma	Piloderma sp	99.36	93.1548
Otu0886	0	0	0	0	0	0	0	0	0	0	0	0	0	10	0	0	0	0	0	0	0	0	0	0	0	0	Otu0886	Basidiomycota	Agaricomycetes	Russulales	Russulaceae	Russula	queletii	99.14	91.1227
Otu0889	0	0	0	0	0	0	0	0	0	0	0	0	0	0	0	0	0	7	0	0	0	0	0	0	0	0	Otu0889	Basidiomycota	Ustilaginomycotina cls Incertae sedis	Malasseziales	Malasseziaceae	Malassezia	restricta	98.69	90.9091
Otu0891	5	0	0	0	0	0	0	0	0	0	0	0	0	0	0	0	0	0	0	0	0	0	0	0	0	0	Otu0891	unclassified Fungi	unclassified Fungi	unclassified Fungi	unclassified Fungi	unclassified Fungi	Fungi sp	92.74	94.4162
Otu0894	0	0	7	0	0	0	0	0	0	0	7	0	0	0	0	0	0	0	0	0	0	0	0	0	0	0	Otu0894	Ascomycota	Eurotiomycetes	Verrucariales	Verrucariaceae	Verrucaria	latebrosa	95.88	81.8182
Otu0895	2	0	0	0	0	0	0	0	0	0	0	0	0	0	0	0	0	0	0	0	0	0	0	0	0	0	Otu0895	Ascomycota	Dothideomycetes	Pleosporales	Montagnulaceae	Paraphaeosphaeria	michotii	100	91.0959
Otu0896	0	0	0	7	0	0	0	0	0	0	0	0	0	0	0	0	0	0	0	0	0	0	0	0	0	0	Otu0896	Ascomycota	Pezizomycetes	Pezizales	Pyronemataceae	Hydnocystis	Hydnocystis sp	98.84	86.8687
Otu0900	0	0	4	0	2	0	0	0	0	0	0	0	0	0	0	0	0	0	0	0	0	0	0	0	0	0	Otu0900	Basidiomycota	Agaricomycetes	Agaricales	Strophariaceae	Agrocybe	praecox	98.05	88.6628
Otu0902	0	0	0	0	4	0	0	0	0	0	0	0	0	0	0	0	0	0	0	0	0	0	0	9	0	0	Otu0902	Chytridiomycota	Rhizophydiomycetes	Rhizophydiales	Rhizophydiaceae	Rhizophydium	Rhizophydium sp	88.6	84.375
Otu0906	0	0	6	2	0	0	0	0	0	0	0	0	0	0	0	0	0	0	0	0	0	0	0	0	0	0	Otu0906	Ascomycota	Leotiomycetes	Leotiomycetes ord Incertae sedis	Leotiomycetes fam Incertae sedis	Eleutheromyces	subulatus	95.56	86.4111
Otu0907	0	0	7	0	0	0	0	0	0	0	0	0	0	0	0	0	0	0	0	0	0	0	0	0	0	0	Otu0907	unclassified Fungi	unclassified Fungi	unclassified Fungi	unclassified Fungi	unclassified Fungi	Fungi sp	98.15	<50
Otu0909	0	0	0	4	0	0	0	0	0	0	0	0	0	0	0	0	1	0	0	0	10	0	0	0	0	0	Otu0909	Ascomycota	Sordariomycetes	Lulworthiales	Lulworthiaceae	Zalerion	arboricola	99.62	89.4915
Otu0911	0	0	0	0	0	0	0	0	0	0	0	0	0	0	0	0	0	8	0	0	0	0	0	0	0	0	Otu0911	Basidiomycota	Microbotryomycetes	Sporidiobolales	unclassified Sporidiobolales	unclassified Sporidiobolales	Sporidiobolales sp	100	91.8605
Otu0914	0	0	0	0	0	0	0	0	0	0	13	0	0	0	0	0	0	0	0	0	0	0	0	0	0	0	Otu0914	unclassified Fungi	unclassified Fungi	unclassified Fungi	unclassified Fungi	unclassified Fungi	Fungi sp	97.24	86.6894
Otu0917	3	0	0	0	0	0	0	0	0	0	0	0	0	0	0	0	0	0	0	0	0	0	0	0	0	0	Otu0917	Ascomycota	Leotiomycetes	Helotiales	Helotiales fam Incertae sedis	Cadophora	Cadophora sp	94.19	84.4523
Otu0918	0	0	0	0	0	0	0	0	0	0	0	0	0	0	0	0	0	0	0	0	0	0	0	0	0	10	Otu0918	Basidiomycota	Agaricomycetes	Agaricales	Cortinariaceae	unclassified Cortinariaceae	Cortinariaceae sp	93.33	87.8698
Otu0921	0	0	0	0	0	3	0	0	0	0	0	0	0	0	0	0	0	0	0	0	0	0	0	0	0	0	Otu0921	Basidiomycota	Agaricomycetes	Trechisporales	unclassified Trechisporales	unclassified Trechisporales	Trechisporales sp	91.5	87.8613
Otu0922	0	0	0	0	0	0	0	0	0	0	0	0	0	0	0	0	0	0	0	5	0	0	0	0	0	0	Otu0922	Ascomycota	Eurotiomycetes	Verrucariales	Verrucariaceae	unclassified Verrucariaceae	Verrucariaceae sp	92.58	86.7797
Otu0923	0	0	0	0	0	0	0	0	0	0	0	0	0	0	0	0	0	0	0	0	0	0	0	0	7	11	Otu0923	Ascomycota	Sordariomycetes	Sordariales	unclassified Sordariales	unclassified Sordariales	Sordariales sp	99.61	86.6894
Otu0926	0	0	5	3	0	0	0	0	0	0	0	0	0	0	0	0	0	0	0	0	0	0	0	0	0	0	Otu0926	unclassified Fungi	unclassified Fungi	unclassified Fungi	unclassified Fungi	unclassified Fungi	Fungi sp	88.89	<50
Otu0927	0	0	6	0	0	0	0	0	0	0	0	0	0	0	0	0	0	0	0	0	0	0	0	0	0	0	Otu0927	Basidiomycota	Agaricomycetes	Agaricales	Agaricaceae	Cystodermella	cinnabarina	99.68	88.8571
Otu0928	0	0	0	2	0	0	0	0	0	0	0	0	0	0	0	0	0	0	0	0	0	0	0	0	0	0	Otu0928	Mortierellomycota	Mortierellomycotina cls Incertae sedis	Mortierellales	Mortierellaceae	Mortierella	fimbricystis	99.72	93.7984
Otu0929	0	0	3	1	0	0	0	0	0	0	0	0	0	0	0	0	0	0	0	0	0	0	0	0	0	0	Otu0929	Ascomycota	Dothideomycetes	Dothideomycetes ord Incertae sedis	Dothideomycetes fam Incertae sedis	Septoriella	hirta	100	93.4708
Otu0931	0	0	0	0	2	1	0	0	0	0	0	0	0	0	0	0	0	0	0	0	0	0	0	0	0	0	Otu0931	Basidiomycota	Agaricomycetes	Thelephorales	Thelephoraceae	unclassified Thelephoraceae	Thelephoraceae sp	97.03	93.8719
Otu0932	0	0	0	0	0	0	0	0	0	0	0	0	0	0	0	0	0	0	0	0	44	0	0	0	0	0	Otu0932	Ascomycota	Dothideomycetes	Pleosporales	Diademaceae	Comoclathris	Comoclathris spartii	97.13	86.1702
Otu0934	0	0	6	3	0	0	0	0	0	0	0	0	0	0	0	0	0	0	0	0	0	0	0	0	0	0	Otu0934	unclassified Fungi	unclassified Fungi	unclassified Fungi	unclassified Fungi	unclassified Fungi	Fungi sp	90.48	<75
Otu0935	0	0	0	0	0	0	0	0	0	0	0	0	0	0	0	0	0	0	0	0	22	1	0	0	0	0	Otu0935	unclassified Fungi	unclassified Fungi	unclassified Fungi	unclassified Fungi	unclassified Fungi	Fungi sp	91.27	82.0946
Otu0936	0	0	0	0	0	0	0	0	0	4	0	0	0	0	3	0	0	0	0	0	0	0	0	0	0	0	Otu0936	Basidiomycota	Agaricomycetes	Agaricales	Entolomataceae	Entoloma	sericeum	99.67	88.6957
Otu0937	0	0	0	0	0	0	0	0	0	0	0	0	0	0	0	0	0	0	0	8	0	0	0	0	0	0	Otu0937	Ascomycota	Pezizomycetes	Pezizales	Pyronemataceae	Geopora	nicaeensis	99.63	87.2549
Otu0938	0	0	0	0	0	3	0	0	0	0	0	0	0	0	0	0	0	0	0	0	0	0	0	0	0	0	Otu0938	Ascomycota	Leotiomycetes	Helotiales	Helotiaceae	unclassified Helotiaceae	Helotiaceae sp	97.32	92.2261
Otu0939	0	0	0	0	0	0	0	0	0	0	0	4	0	0	0	0	0	0	0	1	0	0	0	0	0	0	Otu0939	unclassified Fungi	unclassified Fungi	unclassified Fungi	unclassified Fungi	unclassified Fungi	Fungi sp	86.17	<50
Otu0940	1	0	3	3	0	0	0	0	0	0	0	0	0	0	0	0	0	0	0	0	0	0	0	0	0	0	Otu0940	Ascomycota	Lecanoromycetes	Acarosporales	Acarosporaceae	Acarospora	insolata	98.42	86.6438
Otu0941	0	0	0	0	0	5	0	0	0	0	0	0	0	0	0	0	0	0	0	0	0	0	0	0	0	0	Otu0941	unclassified Fungi	unclassified Fungi	unclassified Fungi	unclassified Fungi	unclassified Fungi	Fungi sp	99.6	83.4459
Otu0942	0	0	0	0	0	0	0	0	0	0	0	10	0	0	0	0	0	0	0	1	0	0	0	0	0	0	Otu0942	unclassified Fungi	unclassified Fungi	unclassified Fungi	unclassified Fungi	unclassified Fungi	Fungi sp	95.1	<50
Otu0944	0	0	0	0	0	0	0	0	0	0	0	0	0	0	0	0	0	0	0	0	0	0	0	0	0	9	Otu0944	Ascomycota	Sordariomycetes	Sordariales	Chaetomiaceae	Chaetomium	Chaetomium sp	98.43	86.6894
Otu0947	0	0	0	1	0	3	0	0	0	0	0	0	0	0	0	0	0	0	0	0	0	0	0	0	0	0	Otu0947	Basidiomycota	Agaricomycetes	Agaricales	Agaricaceae	Tulostoma	brumale	99.68	89.0141
Otu0948	0	0	13	0	0	0	0	0	0	0	0	0	0	0	0	0	0	0	0	0	0	0	0	0	0	0	Otu0948	Basidiomycota	Agaricomycetes	Polyporales	Xenasmataceae	Xenasma	rimicola	100	88.4615
Otu0949	0	2	0	0	0	0	0	0	0	0	0	8	0	0	0	0	0	0	0	0	0	0	0	0	0	0	Otu0949	unclassified Fungi	unclassified Fungi	unclassified Fungi	unclassified Fungi	unclassified Fungi	Fungi sp	93.33	<50
Otu0950	0	10	0	0	0	0	0	0	0	0	0	0	0	0	0	0	0	0	0	0	0	0	0	0	0	0	Otu0950	Ascomycota	Eurotiomycetes	Verrucariales	Verrucariaceae	Thelidium	pyrenophorum	93.68	85.1852
Otu0952	0	0	0	0	0	10	0	0	0	0	0	0	0	0	0	0	0	0	0	0	0	0	0	0	0	0	Otu0952	Ascomycota	Sordariomycetes	Sordariales	Chaetomiaceae	Chaetomium	fusisporum	92.7	93.5154
Otu0953	0	0	2	5	0	0	0	0	0	0	0	0	0	0	0	0	0	0	0	0	0	0	0	0	0	0	Otu0953	Basidiomycota	Agaricomycetes	Thelephorales	Thelephoraceae	unclassified Thelephoraceae	Thelephoraceae sp	99.69	89.1061
Otu0956	0	0	6	0	0	0	0	0	0	0	0	0	0	0	0	0	0	0	0	0	0	0	0	0	0	0	Otu0956	Ascomycota	Leotiomycetes	Helotiales	Sclerotiniaceae	Monilinia	oxycocci	92.2	76.4912
Otu0958	0	0	0	7	0	0	0	0	0	0	0	0	0	0	0	0	0	0	0	0	0	0	0	0	0	0	Otu0958	Basidiomycota	Agaricomycetes	Agaricales	Tricholomataceae	Melanoleuca	cognata	100	88.9518
Otu0962	0	0	0	0	0	0	0	0	0	0	0	0	0	0	0	10	0	0	0	0	0	0	0	0	0	0	Otu0962	Basidiomycota	Agaricomycetes	Agaricales	Agaricaceae	Tulostoma	obesum	98.4	87.1508
Otu0966	0	3	0	0	0	0	0	0	0	0	0	3	0	0	0	0	0	0	0	0	0	0	0	0	0	0	Otu0966	Basidiomycota	Agaricomycetes	Agaricales	Strophariaceae	Psilocybe	montana	97.06	88.9535
Otu0967	0	0	8	2	0	0	0	0	0	0	0	0	0	0	0	0	0	0	0	0	0	0	0	0	0	0	Otu0967	Ascomycota	Lecanoromycetes	Acarosporales	Acarosporaceae	Acarospora	sinopica	94.55	93.8567
Otu0968	0	0	0	0	0	0	0	0	0	11	0	0	0	0	0	0	0	0	0	0	0	0	0	0	0	0	Otu0968	Basidiomycota	Agaricomycetes	Sebacinales	Sebacinaceae	unclassified Sebacinaceae	Sebacinaceae sp	97.41	88.7608
Otu0971	0	0	0	3	0	0	0	0	0	0	0	0	0	0	0	0	0	0	0	0	0	0	0	0	0	0	Otu0971	Basidiomycota	Agaricomycetes	Corticiales	Corticiaceae	Corticium	Corticium sp	98.63	88.1818
Otu0972	0	0	0	0	0	0	0	0	0	0	2	0	0	0	0	0	0	0	0	0	0	3	0	0	0	0	Otu0972	Ascomycota	Sordariomycetes	Hypocreales	Nectriaceae	unclassified Nectriaceae	Nectriaceae sp	100	86.9565
Otu0978	0	0	0	0	0	0	0	0	0	0	0	0	0	0	0	0	0	0	0	5	9	0	0	0	0	0	Otu0978	unclassified Fungi	unclassified Fungi	unclassified Fungi	unclassified Fungi	unclassified Fungi	Fungi sp	94.21	86.121
Otu0980	0	0	3	0	0	0	0	0	0	0	0	2	0	0	0	0	0	0	0	0	0	0	0	0	0	0	Otu0980	Ascomycota	Eurotiomycetes	Chaetothyriales	Herpotrichiellaceae	unclassified Herpotrichiellaceae	Herpotrichiellaceae sp	99.22	86.7797
Otu0981	0	0	2	0	0	3	0	0	0	0	0	0	0	0	0	0	0	0	0	0	0	0	0	0	0	0	Otu0981	Basidiomycota	Agaricomycetes	Agaricales	Tricholomataceae	Lepista	sordida	100	88.7608
Otu0982	0	0	7	0	1	0	0	0	0	0	0	0	0	0	0	0	0	0	0	0	0	0	0	0	0	0	Otu0982	Basidiomycota	Ustilaginomycetes	Ustilaginales	Ustilaginaceae	Tranzscheliella	Tranzscheliella sp	100	91.4798
Otu0984	0	0	0	0	0	0	0	0	0	0	0	0	0	0	0	0	0	0	0	0	0	0	19	0	0	0	Otu0984	Ascomycota	Dothideomycetes	Pleosporales	Phaeosphaeriaceae	Phaeosphaeria	typharum	95.49	93.662
Otu0985	0	0	0	0	0	0	0	0	0	0	0	0	0	0	0	0	0	8	0	0	0	0	0	0	0	0	Otu0985	Glomeromycota	Glomeromycetes	Glomerales	Claroideoglomeraceae	unclassified Claroideoglomeraceae	Claroideoglomeraceae sp	92.31	89.5442
Otu0986	0	0	0	0	0	0	0	0	0	4	0	0	0	0	0	0	0	0	0	0	0	0	0	0	0	0	Otu0986	unclassified Fungi	unclassified Fungi	unclassified Fungi	unclassified Fungi	unclassified Fungi	Fungi sp	97.3	<50
Otu0987	0	0	0	0	0	0	0	0	0	0	0	0	0	0	0	0	0	5	0	0	0	0	0	0	0	0	Otu0987	unclassified Fungi	unclassified Fungi	unclassified Fungi	unclassified Fungi	unclassified Fungi	Fungi sp	91.89	91.1661
Otu0988	0	0	0	0	0	0	0	0	0	0	0	0	0	4	0	0	0	0	0	0	0	0	0	0	0	0	Otu0988	Ascomycota	Sordariomycetes	Hypocreales	unclassified Hypocreales	unclassified Hypocreales	Hypocreales sp	100	87.2131
Otu0991	0	0	8	0	1	0	0	0	0	0	0	0	0	0	0	0	0	0	0	0	0	0	0	0	0	0	Otu0991	unclassified Fungi	unclassified Fungi	unclassified Fungi	unclassified Fungi	unclassified Fungi	Fungi sp	97.22	<50
Otu0994	1	0	0	0	0	0	0	0	0	0	0	0	0	0	0	0	0	0	0	0	0	0	0	0	0	0	Otu0994	Ascomycota	Dothideomycetes	Pleosporales	Phaeosphaeriaceae	unclassified Phaeosphaeriaceae	Phaeosphaeriaceae sp	99.26	92.1502
Otu0995	0	0	0	0	4	0	0	0	0	0	2	0	0	0	0	0	0	0	0	0	0	0	0	0	0	0	Otu0995	Ascomycota	unclassified Ascomycota	unclassified Ascomycota	unclassified Ascomycota	unclassified Ascomycota	Ascomycota sp	100	86.7347
Otu0996	0	1	4	0	0	0	0	0	0	0	0	0	0	0	0	0	0	0	0	0	0	0	0	0	0	0	Otu0996	Ascomycota	Dothideomycetes	Pleosporales	unclassified Pleosporales	unclassified Pleosporales	Pleosporales sp	97.65	86.1486
Otu0997	0	0	0	0	0	4	0	0	0	0	0	0	0	0	0	0	0	0	0	0	0	0	0	0	0	0	Otu0997	Ascomycota	Sordariomycetes	Xylariales	Apiosporaceae	Arthrinium	phaeospermum	98.17	93.4932
Otu0999	0	0	2	0	0	0	0	0	0	0	0	0	0	0	0	0	0	0	0	0	0	0	2	0	0	0	Otu0999	Basidiomycota	Agaricomycetes	Atheliales	Atheliaceae	Amphinema	Amphinema sp	99.29	88.0503
Otu1000	0	0	0	0	0	0	0	0	0	0	0	0	0	0	0	0	0	0	0	0	0	0	0	15	0	0	Otu1000	Glomeromycota	Glomeromycetes	Diversisporales	Diversisporaceae	unclassified Diversisporaceae	Diversisporaceae sp	97.95	88.253
Otu1004	0	0	0	3	0	0	0	0	0	0	6	0	0	0	0	0	0	0	0	0	0	0	0	0	0	0	Otu1004	Ascomycota	Dothideomycetes	Capnodiales	unclassified Capnodiales	unclassified Capnodiales	Capnodiales sp	97.95	86.2191
Otu1006	0	0	0	0	0	0	0	0	0	0	0	0	0	0	0	0	0	0	0	0	0	0	0	0	0	12	Otu1006	Ascomycota	Dothideomycetes	Pleosporales	unclassified Pleosporales	unclassified Pleosporales	Pleosporales sp	92	85.2234
Otu1008	0	0	10	0	0	0	0	0	0	0	0	0	0	0	0	0	0	0	0	0	0	0	0	0	0	0	Otu1008	unclassified Fungi	unclassified Fungi	unclassified Fungi	unclassified Fungi	unclassified Fungi	Fungi sp	93.9	89.3733
Otu1014	0	0	0	0	0	0	0	0	0	0	0	0	0	0	0	0	0	3	0	0	11	0	0	0	0	0	Otu1014	Ascomycota	Leotiomycetes	Erysiphales	Erysiphaceae	Podosphaera	clandestina	100	86.4769
Otu1016	0	0	0	0	0	0	0	0	0	0	0	0	0	0	0	0	0	0	0	0	0	0	0	0	0	7	Otu1016	Ascomycota	Dothideomycetes	Pleosporales	unclassified Pleosporales	unclassified Pleosporales	Pleosporales sp	92.91	93.3798
Otu1018	0	0	0	0	0	3	0	0	0	0	0	0	0	0	0	0	0	0	0	0	0	0	0	0	0	0	Otu1018	Ascomycota	Eurotiomycetes	Verrucariales	Verrucariaceae	Polyblastia	moravica	95.7	86.1953
Otu1019	0	0	0	0	0	0	0	0	0	0	0	0	0	0	0	0	0	0	0	0	0	0	0	19	0	0	Otu1019	Basidiomycota	Agaricomycetes	Agaricales	Cortinariaceae	Cortinarius	albocyaneus	99.67	88.5294
Otu1020	0	0	4	0	0	0	0	0	0	0	0	0	0	0	0	0	0	0	0	0	0	0	0	0	0	4	Otu1020	unclassified Fungi	unclassified Fungi	unclassified Fungi	unclassified Fungi	unclassified Fungi	Fungi sp	97.03	<50
Otu1021	6	0	0	0	0	0	0	0	0	0	0	0	0	0	0	0	0	0	0	0	0	0	0	0	0	0	Otu1021	Ascomycota	Dothideomycetes	Capnodiales	Capnodiales fam Incertae sedis	Capnocheirides	Capnocheirides sp	97.21	86.5517
Otu1026	0	0	0	0	0	0	0	0	0	0	7	5	0	0	0	0	0	0	0	0	0	0	0	0	0	0	Otu1026	unclassified Fungi	unclassified Fungi	unclassified Fungi	unclassified Fungi	unclassified Fungi	Fungi sp	100	<50
Otu1028	0	0	0	0	0	0	0	0	0	3	0	0	0	0	4	0	0	0	0	0	0	0	0	0	0	0	Otu1028	unclassified Fungi	unclassified Fungi	unclassified Fungi	unclassified Fungi	unclassified Fungi	Fungi sp	90.44	82.2951
Otu1030	0	0	0	0	6	0	0	0	0	0	0	0	0	0	0	0	0	0	0	0	0	0	0	0	0	0	Otu1030	Ascomycota	Dothideomycetes	Pleosporales	unclassified Pleosporales	unclassified Pleosporales	Pleosporales sp	92.16	85.8586
Otu1035	4	0	0	0	0	0	0	0	0	0	0	0	0	0	0	0	0	0	0	0	0	0	0	0	0	0	Otu1035	Ascomycota	Leotiomycetes	Helotiales	Helotiaceae	Crocicreas	Crocicreas sp	96.09	88.8889
Otu1036	0	0	0	0	0	0	0	0	0	0	0	7	0	0	0	0	0	0	0	0	0	0	0	0	0	0	Otu1036	Ascomycota	Eurotiomycetes	Verrucariales	Verrucariaceae	Verrucaria	lapidicola	95.82	80.7432
Otu1037	0	0	0	0	0	3	0	0	0	0	0	3	0	0	0	0	0	0	0	0	0	0	0	0	0	0	Otu1037	Chytridiomycota	unclassified Chytridiomycota	unclassified Chytridiomycota	unclassified Chytridiomycota	unclassified Chytridiomycota	Chytridiomycota sp	94.22	89.4022
Otu1038	0	0	0	0	0	0	0	0	0	0	0	0	0	0	0	0	0	0	0	0	36	0	0	0	0	0	Otu1038	Ascomycota	Dothideomycetes	Pleosporales	unclassified Pleosporales	unclassified Pleosporales	Pleosporales sp	96.37	85.5172
Otu1039	0	9	0	0	0	0	0	0	0	0	0	0	0	0	0	0	0	0	0	0	0	0	0	0	0	0	Otu1039	Ascomycota	Dothideomycetes	Pleosporales	Phaeosphaeriaceae	Allophaeosphaeria	cytisi	93.45	93.5154
Otu1040	0	0	12	0	0	0	0	0	0	0	0	0	0	0	0	0	0	0	0	0	0	0	0	0	0	0	Otu1040	Basidiomycota	Agaricomycetes	Agaricales	Cortinariaceae	Cortinarius	scotoides	99.31	88.1098
Otu1041	0	0	0	4	0	0	0	0	0	0	0	0	0	0	0	0	0	0	0	0	0	0	0	0	0	0	Otu1041	Ascomycota	Leotiomycetes	Leotiales	Leotiaceae	Alatospora	acuminata	96.34	86.3158
Otu1042	0	0	0	0	0	0	0	0	0	0	7	0	0	0	0	0	0	0	0	0	0	0	0	0	0	0	Otu1042	Ascomycota	Eurotiomycetes	Verrucariales	Verrucariaceae	Verrucaria	humida	98.41	86.5979
Otu1043	0	0	0	0	0	0	0	0	0	0	0	0	0	0	0	0	0	2	0	0	0	0	0	0	0	0	Otu1043	Glomeromycota	Glomeromycetes	Glomerales	Glomeraceae	unclassified Glomeraceae	Glomeraceae sp	95.8	86.3636
Otu1044	0	0	0	0	0	0	0	0	0	0	0	0	6	0	0	0	3	0	0	0	0	0	0	0	0	0	Otu1044	unclassified Fungi	unclassified Fungi	unclassified Fungi	unclassified Fungi	unclassified Fungi	Fungi sp	97.35	<50
Otu1045	0	0	4	0	0	0	0	0	0	0	4	0	0	0	0	0	0	0	0	0	0	0	0	0	0	0	Otu1045	Ascomycota	unclassified Ascomycota	unclassified Ascomycota	unclassified Ascomycota	unclassified Ascomycota	Ascomycota sp	93.72	<75
Otu1046	0	0	0	0	0	0	0	0	0	0	0	0	0	0	0	0	0	1	0	0	0	0	0	0	0	0	Otu1046	Basidiomycota	Agaricomycetes	Agaricales	Tricholomataceae	Tricholoma	cingulatum	99.69	93.8416
Otu1051	0	0	0	0	0	0	0	0	0	0	0	0	0	0	0	0	0	0	0	1	0	0	0	0	0	0	Otu1051	Ascomycota	Eurotiomycetes	Chaetothyriales	Herpotrichiellaceae	unclassified Herpotrichiellaceae	Herpotrichiellaceae sp	97.77	87.3377
Otu1054	0	0	0	0	0	0	0	0	0	0	1	0	0	0	0	0	0	2	0	0	0	0	0	0	0	0	Otu1054	Basidiomycota	Agaricomycetes	Polyporales	Meruliaceae	Bjerkandera	adusta	98.95	88
Otu1055	0	0	0	0	0	0	0	0	0	0	0	0	0	0	0	0	0	0	0	0	0	0	0	0	0	4	Otu1055	unclassified Fungi	unclassified Fungi	unclassified Fungi	unclassified Fungi	unclassified Fungi	Fungi sp	92.78	<50
Otu1058	0	0	3	0	0	0	0	0	0	0	0	0	0	0	0	0	0	0	0	0	0	0	3	0	0	0	Otu1058	Ascomycota	Sordariomycetes	Hypocreales	Hypocreaceae	Trichoderma	Trichoderma spirale	97.91	94.0984
Otu1060	0	0	0	5	0	0	0	0	0	0	0	0	0	0	0	0	0	0	0	0	0	0	0	0	0	0	Otu1060	Ascomycota	Sordariomycetes	Hypocreales	unclassified Hypocreales	unclassified Hypocreales	Hypocreales sp	95.96	86.6242
Otu1062	0	0	0	1	0	0	0	0	0	0	0	6	0	0	0	0	0	0	0	0	0	0	0	0	0	0	Otu1062	Basidiomycota	Agaricomycetes	Agaricales	Lyophyllaceae	unclassified Lyophyllaceae	Lyophyllaceae sp	99.67	88.4956
Otu1065	0	0	0	0	0	0	0	0	0	0	0	0	0	0	0	0	0	0	0	5	7	0	0	0	0	0	Otu1065	Ascomycota	Sordariomycetes	Sordariales	Chaetomiaceae	unclassified Chaetomiaceae	Chaetomiaceae sp	100	86.6438
Otu1066	0	0	0	0	0	0	0	0	0	0	0	0	0	0	0	0	0	0	0	3	0	0	0	0	0	0	Otu1066	Chytridiomycota	unclassified Chytridiomycota	unclassified Chytridiomycota	unclassified Chytridiomycota	unclassified Chytridiomycota	Chytridiomycota sp	91.44	78.97
Otu1067	0	0	0	0	0	0	0	0	0	0	0	0	0	0	0	0	0	0	0	5	0	0	0	0	0	1	Otu1067	unclassified Fungi	unclassified Fungi	unclassified Fungi	unclassified Fungi	unclassified Fungi	Fungi sp	94.93	<50
Otu1068	0	0	0	0	0	0	0	0	0	0	0	4	0	0	0	0	0	0	0	0	0	0	0	0	0	0	Otu1068	Basidiomycota	Agaricomycetes	Thelephorales	Thelephoraceae	Tomentella	Tomentella sp	97.91	93.8375
Otu1069	0	4	0	6	0	0	0	0	0	0	0	0	0	0	0	0	0	0	0	0	0	0	0	0	0	0	Otu1069	Ascomycota	Sordariomycetes	Microascales	Microascaceae	unclassified Microascaceae	Microascaceae sp	96.11	87.5
Otu1074	0	0	10	0	0	0	0	0	0	0	0	0	0	0	0	0	0	0	0	0	0	0	0	0	0	0	Otu1074	Ascomycota	Dothideomycetes	Pleosporales	unclassified Pleosporales	unclassified Pleosporales	Pleosporales sp	92.47	93.8356
Otu1075	0	0	0	0	0	0	0	0	0	0	3	2	0	0	0	0	0	0	0	0	0	0	0	0	0	0	Otu1075	unclassified Fungi	unclassified Fungi	unclassified Fungi	unclassified Fungi	unclassified Fungi	Fungi sp	83.83	<75
Otu1076	0	0	4	0	0	0	0	0	0	0	0	0	0	0	0	0	0	0	0	0	0	0	0	0	0	0	Otu1076	Ascomycota	Sordariomycetes	Diaporthales	unclassified Diaporthales	unclassified Diaporthales	Diaporthales sp	98.44	86.532
Otu1077	0	0	0	0	0	0	0	0	0	0	5	0	1	0	0	0	0	0	0	0	0	0	0	0	0	0	Otu1077	Ascomycota	Dothideomycetes	Pleosporales	Leptosphaeriaceae	unclassified Leptosphaeriaceae	Leptosphaeriaceae sp	98.8	85.3741
Otu1078	0	0	0	0	0	0	0	0	0	0	0	5	0	0	0	0	0	0	0	0	0	0	0	0	0	0	Otu1078	Basidiomycota	Agaricomycetes	Hymenochaetales	Schizoporaceae	Xylodon	sambuci	99.66	88.2883
Otu1079	0	0	0	0	0	0	0	0	0	0	0	0	0	0	0	0	0	0	0	0	27	0	0	0	0	0	Otu1079	Ascomycota	Eurotiomycetes	Chaetothyriales	Herpotrichiellaceae	Cladophialophora	Cladophialophora sp	93.48	87.619
Otu1085	0	0	0	1	0	0	0	0	0	0	0	0	0	0	0	0	0	0	0	0	0	0	0	0	0	0	Otu1085	Ascomycota	Lecanoromycetes	Acarosporales	Acarosporaceae	Polysporina	frigida	96.2	90.0685
Otu1086	0	0	0	5	0	0	0	0	0	0	0	0	0	0	0	0	0	0	0	0	0	0	0	0	0	0	Otu1086	Basidiomycota	Agaricomycetes	Cantharellales	Ceratobasidiaceae	unclassified Ceratobasidiaceae	Ceratobasidiaceae sp	96.3	89.2562
Otu1088	0	1	0	0	0	0	0	0	0	0	4	0	0	0	0	0	0	0	0	0	0	0	0	0	0	0	Otu1088	Ascomycota	unclassified Ascomycota	unclassified Ascomycota	unclassified Ascomycota	unclassified Ascomycota	Ascomycota sp	97.07	<75
Otu1091	0	0	0	0	0	2	0	0	0	0	0	0	0	0	0	0	0	0	0	0	0	0	0	0	0	0	Otu1091	Ascomycota	Eurotiomycetes	Chaetothyriales	Herpotrichiellaceae	Rhinocladiella	Rhinocladiella sp	94.49	84.5638
Otu1095	0	0	0	5	0	0	0	0	0	0	0	0	0	0	0	0	0	0	0	0	0	0	0	0	0	0	Otu1095	Basidiomycota	Agaricomycetes	Agaricales	Inocybaceae	Crepidotus	cesatii	96.44	94.9153
Otu1097	0	1	6	0	0	0	0	0	0	0	0	0	0	0	0	0	0	0	0	0	0	0	0	0	0	0	Otu1097	Ascomycota	Leotiomycetes	Helotiales	Hyaloscyphaceae	Lachnum	Lachnum sp	97.32	92.2261
Otu1098	0	0	0	3	0	0	0	0	0	0	0	0	0	0	0	0	0	0	0	0	0	0	0	0	0	0	Otu1098	Ascomycota	Sordariomycetes	Sordariales	Lasiosphaeriaceae	unclassified Lasiosphaeriaceae	Lasiosphaeriaceae sp	90	83.045
Otu1101	0	0	0	0	0	0	0	0	0	0	0	0	0	0	0	0	0	0	0	8	0	0	0	0	0	0	Otu1101	Basidiomycota	Agaricomycetes	Thelephorales	Thelephoraceae	Tomentella	Tomentella sp	95.82	93.8375
Otu1107	0	0	12	0	0	0	0	0	0	0	0	0	0	0	0	0	0	0	0	0	0	0	0	0	0	0	Otu1107	unclassified Fungi	unclassified Fungi	unclassified Fungi	unclassified Fungi	unclassified Fungi	Fungi sp	98.71	85.5556
Otu1115	0	0	8	0	0	0	0	0	0	0	0	0	0	0	0	0	0	0	0	0	0	0	0	0	0	0	Otu1115	unclassified Fungi	unclassified Fungi	unclassified Fungi	unclassified Fungi	unclassified Fungi	Fungi sp	99.21	86.6438
Otu1116	0	0	0	0	0	0	0	0	0	0	0	0	0	0	0	0	0	0	0	9	0	0	0	0	0	0	Otu1116	Ascomycota	Eurotiomycetes	Chaetothyriales	Herpotrichiellaceae	Rhinocladiella	Rhinocladiella sp	97.24	84.0532
Otu1118	0	0	0	0	0	0	0	0	0	0	0	0	0	0	0	0	0	0	0	12	0	0	0	0	0	0	Otu1118	Basidiomycota	Agaricomycetes	Sebacinales	unclassified Sebacinales	unclassified Sebacinales	Sebacinales sp	99.02	88.7283
Otu1120	0	0	0	0	0	0	0	0	0	0	5	0	0	0	0	0	0	5	0	0	0	0	0	0	0	0	Otu1120	unclassified Fungi	unclassified Fungi	unclassified Fungi	unclassified Fungi	unclassified Fungi	Fungi sp	100	86.4111
Otu1124	0	0	0	0	0	0	0	0	0	0	0	7	0	0	0	0	0	0	0	0	0	0	0	0	0	0	Otu1124	Basidiomycota	Ustilaginomycetes	Urocystidales	Urocystidaceae	Urocystis	agropyri	99.17	90.2743
Otu1125	0	0	0	2	0	0	0	0	0	0	1	0	0	0	0	0	0	0	0	0	0	0	0	0	0	0	Otu1125	Basidiomycota	Agaricomycetes	Agaricales	Psathyrellaceae	Psathyrella	carminei	99.33	88.4615
Otu1128	0	0	0	2	0	0	0	0	0	0	0	2	0	0	0	0	0	0	0	0	0	0	0	0	0	0	Otu1128	Ascomycota	Dothideomycetes	Pleosporales	unclassified Pleosporales	unclassified Pleosporales	Pleosporales sp	96.14	84.3137
Otu1132	0	0	0	5	0	0	0	0	0	0	0	0	0	0	0	0	0	0	0	0	0	0	0	0	0	0	Otu1132	Ascomycota	Lecanoromycetes	Acarosporales	Acarosporaceae	Acarospora	sinopica	93.86	93.8983
Otu1133	0	0	7	0	0	0	0	0	0	0	0	0	0	0	0	0	0	0	0	0	0	0	0	0	0	0	Otu1133	Ascomycota	unclassified Ascomycota	unclassified Ascomycota	unclassified Ascomycota	unclassified Ascomycota	Ascomycota sp	100	92.0962
Otu1135	0	0	0	2	0	0	0	0	0	0	0	0	0	0	0	0	0	0	0	0	0	0	0	0	0	0	Otu1135	Ascomycota	Dothideomycetes	Capnodiales	Cladosporiaceae	Cladosporium	Cladosporium sphaerospermum	100	88.8889
Otu1136	0	0	0	4	0	0	0	0	0	0	0	0	0	0	0	0	0	0	0	0	0	0	0	0	0	0	Otu1136	unclassified Fungi	unclassified Fungi	unclassified Fungi	unclassified Fungi	unclassified Fungi	Fungi sp	99.08	89.3151
Otu1141	0	0	0	0	0	5	0	0	0	0	0	0	0	0	0	0	0	0	0	0	0	0	0	0	0	0	Otu1141	Basidiomycota	Agaricomycetes	unclassified Agaricomycetes	unclassified Agaricomycetes	unclassified Agaricomycetes	Agaricomycetes sp	98.63	83.7143
Otu1142	0	0	0	0	0	0	0	0	0	0	0	0	0	0	0	0	0	0	0	0	11	0	0	0	0	0	Otu1142	Ascomycota	Pezizomycetes	Pezizales	Pyronemataceae	unclassified Pyronemataceae	Pyronemataceae sp	98.02	86.5979
Otu1149	0	0	0	0	3	2	0	0	0	0	0	0	0	0	0	0	0	0	0	0	0	0	0	0	0	0	Otu1149	Basidiomycota	Agaricomycetes	unclassified Agaricomycetes	unclassified Agaricomycetes	unclassified Agaricomycetes	Agaricomycetes sp	87.32	83.2918
Otu1150	0	0	0	0	0	0	0	0	0	0	0	0	0	0	0	0	0	0	0	0	0	0	6	0	0	2	Otu1150	Basidiomycota	Agaricomycetes	Thelephorales	Thelephoraceae	Tomentella	Tomentella sp	96.86	89.0449
Otu1151	0	0	0	0	0	0	0	0	0	0	0	0	0	0	0	0	0	0	0	0	26	0	0	0	0	0	Otu1151	Ascomycota	Leotiomycetes	Helotiales	unclassified Helotiales	unclassified Helotiales	Helotiales sp	98.46	91.1972
Otu1153	0	0	0	6	0	0	0	0	0	0	0	0	0	0	0	0	0	0	0	0	0	0	0	0	0	0	Otu1153	Basidiomycota	Agaricomycetes	Agaricales	Strophariaceae	Pholiota	Pholiota spumosa	99.68	88.8571
Otu1154	0	0	0	2	0	0	0	0	0	0	0	0	0	0	0	0	0	0	0	0	0	0	0	0	0	5	Otu1154	Ascomycota	Eurotiomycetes	Chaetothyriales	unclassified Chaetothyriales	unclassified Chaetothyriales	Chaetothyriales sp	89.52	75.082
Otu1157	0	0	0	0	0	0	0	0	0	0	0	0	0	0	0	0	0	0	5	0	0	0	0	0	0	0	Otu1157	Basidiomycota	Agaricomycetes	Geastrales	Geastraceae	Geastrum	hungaricum	98.55	85.7143
Otu1158	0	0	9	0	0	0	0	0	0	0	0	0	0	0	0	0	0	0	0	0	0	0	0	0	0	0	Otu1158	Ascomycota	Lecanoromycetes	Acarosporales	Acarosporaceae	Polysporina	cyclocarpa	96.41	84.7973
Otu1161	0	0	0	0	5	0	0	0	0	0	0	0	0	0	0	0	0	0	0	0	0	0	0	0	0	0	Otu1161	Basidiomycota	Agaricomycetes	Agaricales	Strophariaceae	Deconica	xeroderma	99.69	92.9825
Otu1162	0	0	0	0	0	0	0	0	0	3	0	0	0	0	0	0	0	0	0	0	19	0	0	0	0	0	Otu1162	Ascomycota	Leotiomycetes	Helotiales	unclassified Helotiales	unclassified Helotiales	Helotiales sp	99.2	86.4583
Otu1166	0	0	0	0	0	0	0	0	0	0	0	0	6	0	0	0	0	0	0	0	0	0	0	0	0	0	Otu1166	Glomeromycota	Glomeromycetes	Diversisporales	Diversisporaceae	unclassified Diversisporaceae	Diversisporaceae sp	95.05	88.3382
Otu1168	0	0	0	0	0	0	0	0	0	0	0	3	0	0	0	0	0	5	0	0	0	0	0	0	0	0	Otu1168	unclassified Fungi	unclassified Fungi	unclassified Fungi	unclassified Fungi	unclassified Fungi	Fungi sp	100	<50
Otu1169	0	0	0	3	0	0	0	0	0	0	0	0	0	0	0	0	0	0	0	0	0	0	0	0	0	0	Otu1169	unclassified Fungi	unclassified Fungi	unclassified Fungi	unclassified Fungi	unclassified Fungi	Fungi sp	95.18	90.9513
Otu1170	0	0	0	0	0	0	0	0	0	0	0	0	0	0	0	0	0	0	0	8	0	0	0	0	0	0	Otu1170	Ascomycota	Eurotiomycetes	Chaetothyriales	unclassified Chaetothyriales	unclassified Chaetothyriales	Chaetothyriales sp	98.41	86.5979
Otu1173	0	0	0	0	0	0	0	0	0	0	0	0	0	0	0	0	0	0	0	8	0	0	0	0	0	0	Otu1173	Ascomycota	Leotiomycetes	Helotiales	Helotiales fam Incertae sedis	Cadophora	Cadophora sp	98.85	91.6084
Otu1174	0	0	7	0	0	0	0	0	0	0	0	0	0	0	0	0	0	0	0	0	0	0	0	0	0	0	Otu1174	Basidiomycota	Agaricomycetes	Hymenochaetales	Schizoporaceae	Xylodon	sambuci	99.66	88.253
Otu1177	0	0	0	0	0	0	0	0	0	0	0	0	0	0	0	0	0	0	0	0	0	0	0	0	0	8	Otu1177	Ascomycota	Leotiomycetes	Helotiales	unclassified Helotiales	unclassified Helotiales	Helotiales sp	97.98	87.6325
Otu1182	0	0	0	0	0	2	0	0	0	0	0	0	0	0	0	0	0	0	0	0	0	0	0	0	0	0	Otu1182	Ascomycota	Eurotiomycetes	Eurotiales	Trichocomaceae	Aspergillus	niger	98.57	91.4754
Otu1183	0	0	0	0	0	0	0	0	0	0	0	0	0	0	0	0	0	0	0	0	0	0	0	19	0	0	Otu1183	Ascomycota	Orbiliomycetes	Orbiliales	Orbiliaceae	unclassified Orbiliaceae	Orbiliaceae sp	100	87.1711
Otu1184	0	0	0	9	0	0	0	0	0	0	0	0	0	0	0	0	0	0	0	0	0	0	0	0	0	0	Otu1184	Basidiomycota	Agaricomycetes	Hymenochaetales	Hymenochaetaceae	Fuscoporia	ferruginosa	99.04	88.8571
Otu1188	0	0	0	0	0	6	0	0	0	0	0	0	0	0	0	0	0	0	0	0	0	0	0	0	0	0	Otu1188	Ascomycota	Dothideomycetes	Pleosporales	Lophiostomataceae	Lophiotrema	Lophiotrema sp	94.84	85.4237
Otu1190	0	0	0	0	0	0	0	0	0	0	0	0	0	0	0	0	0	0	0	0	0	1	5	0	0	0	Otu1190	unclassified Fungi	unclassified Fungi	unclassified Fungi	unclassified Fungi	unclassified Fungi	Fungi sp	97.8	<50
Otu1193	0	0	0	3	0	0	0	0	0	0	0	0	0	0	0	0	0	0	0	0	0	0	0	0	0	0	Otu1193	Basidiomycota	Agaricomycetes	Trechisporales	unclassified Trechisporales	unclassified Trechisporales	Trechisporales sp	91.82	88.8889
Otu1195	0	1	0	0	0	0	0	0	0	0	3	0	0	0	0	0	0	0	0	0	0	0	0	0	0	0	Otu1195	Chytridiomycota	unclassified Chytridiomycota	unclassified Chytridiomycota	unclassified Chytridiomycota	unclassified Chytridiomycota	Chytridiomycota sp	90.1	<75
Otu1198	0	0	0	0	0	0	0	0	0	0	0	0	0	0	0	0	0	0	0	0	0	0	0	16	0	0	Otu1198	Basidiomycota	Agaricomycetes	Polyporales	unclassified Polyporales	unclassified Polyporales	Polyporales sp	99.66	88.2883
Otu1199	0	0	0	0	0	0	0	0	0	0	0	0	0	0	0	0	0	0	0	0	26	0	0	0	0	0	Otu1199	Ascomycota	Pezizomycetes	Pezizales	Sarcosomataceae	Donadinia	sibirica	99.65	88.5449
Otu1203	0	0	0	0	0	0	0	0	0	0	0	0	0	0	0	0	0	0	2	0	0	0	0	0	0	0	Otu1203	Ascomycota	Dothideomycetes	Pleosporales	Pleosporales fam Incertae sedis	unclassified Pleosporales fam Incertae sedis	Pleosporales fam Incertae sedis sp	98.31	83.9858
Otu1205	0	0	0	0	0	0	0	0	0	0	3	0	0	0	0	0	0	0	0	0	0	0	0	0	0	0	Otu1205	Ascomycota	Eurotiomycetes	Eurotiales	Trichocomaceae	Talaromyces	cecidicola	100	86.5132
Otu1208	0	0	0	0	0	0	0	0	0	0	11	0	0	0	0	0	0	0	0	0	0	0	0	0	0	0	Otu1208	Ascomycota	Dothideomycetes	Pleosporales	Pleosporales fam Incertae sedis	Herpotrichia	parasitica	98.03	86.6894
Otu1212	0	0	0	0	0	0	0	0	0	0	0	7	0	0	0	0	0	0	0	0	0	0	0	0	0	0	Otu1212	Ascomycota	Sordariomycetes	Hypocreales	Hypocreaceae	Trichoderma	rossicum	100	84.4156
Otu1213	0	0	0	0	0	0	0	0	0	0	0	4	2	0	0	0	0	0	0	0	0	0	0	0	0	0	Otu1213	unclassified Fungi	unclassified Fungi	unclassified Fungi	unclassified Fungi	unclassified Fungi	Fungi sp	87.1	<50
Otu1214	0	0	0	0	0	0	0	0	0	0	7	0	0	0	0	0	0	0	0	0	0	0	0	0	0	0	Otu1214	unclassified Fungi	unclassified Fungi	unclassified Fungi	unclassified Fungi	unclassified Fungi	Fungi sp	96.81	85.9589
Otu1215	0	0	8	0	0	0	0	0	0	0	0	0	0	0	0	0	0	0	0	0	0	0	0	0	0	0	Otu1215	Ascomycota	Sordariomycetes	Microascales	Microascaceae	unclassified Microascaceae	Microascaceae sp	100	87.8125
Otu1220	0	0	5	0	0	0	0	0	0	0	0	0	0	0	0	0	0	0	0	0	0	0	0	0	0	0	Otu1220	Ascomycota	Eurotiomycetes	Verrucariales	Verrucariaceae	Thelidium	pyrenophorum	96.92	76.431
Otu1221	0	0	0	0	0	0	0	0	0	0	0	0	0	0	0	0	0	4	0	0	0	0	0	0	0	0	Otu1221	Ascomycota	Sordariomycetes	Hypocreales	Hypocreaceae	Trichoderma	viride	99.65	92.5566
Otu1222	0	0	0	0	0	0	0	0	0	0	0	0	0	0	0	0	0	0	0	7	0	0	0	0	0	0	Otu1222	Ascomycota	Eurotiomycetes	Verrucariales	Verrucariaceae	Polyblastia	abscondita	93.88	82.7703
Otu1223	0	4	0	0	0	0	0	0	0	0	0	1	0	0	0	0	0	0	0	0	0	0	0	0	0	0	Otu1223	Basidiomycota	Agaricomycetes	Agaricales	Strophariaceae	Hypholoma	capnoides	100	88.7931
Otu1224	0	0	0	0	0	2	0	0	0	0	5	0	0	0	0	0	0	0	0	0	0	0	0	0	0	0	Otu1224	Ascomycota	Dothideomycetes	Pleosporales	Sporormiaceae	Preussia	flanaganii	99.21	86.5979
Otu1227	0	0	0	6	0	0	0	0	0	0	0	0	0	0	0	0	0	0	0	0	0	0	0	0	0	0	Otu1227	Ascomycota	Leotiomycetes	unclassified Leotiomycetes	unclassified Leotiomycetes	unclassified Leotiomycetes	Leotiomycetes sp	98.36	86.2191
Otu1230	0	0	0	0	0	3	0	0	0	0	0	0	0	0	0	0	0	0	0	0	0	0	0	0	0	0	Otu1230	Basidiomycota	Tremellomycetes	unclassified Tremellomycetes	unclassified Tremellomycetes	unclassified Tremellomycetes	Tremellomycetes sp	99.7	89.4309
Otu1232	0	0	0	0	0	0	0	0	0	0	0	0	0	0	0	0	0	0	0	0	0	0	13	0	0	0	Otu1232	unclassified Fungi	unclassified Fungi	unclassified Fungi	unclassified Fungi	unclassified Fungi	Fungi sp	100	86.6438
Otu1241	0	0	0	0	0	0	0	0	0	0	0	0	0	0	0	0	0	0	0	4	0	0	0	0	0	0	Otu1241	unclassified Fungi	unclassified Fungi	unclassified Fungi	unclassified Fungi	unclassified Fungi	Fungi sp	90.48	80.3846
Otu1250	0	0	0	0	0	0	0	0	0	5	0	0	0	0	1	0	0	0	0	0	0	0	0	0	0	0	Otu1250	Ascomycota	Lecanoromycetes	Peltigerales	Peltigeraceae	Peltigera	Peltigera sp	93.9	93.8028
Otu1251	0	0	0	0	0	0	0	0	0	0	0	0	0	0	0	0	0	5	0	0	0	0	0	0	0	0	Otu1251	Ascomycota	Sordariomycetes	unclassified Sordariomycetes	unclassified Sordariomycetes	unclassified Sordariomycetes	Sordariomycetes sp	100	87.2549
Otu1255	0	0	0	0	0	0	0	0	0	0	0	0	0	0	0	0	0	0	0	0	0	0	0	0	0	5	Otu1255	Basidiomycota	Agaricomycetes	Sebacinales	unclassified Sebacinales	unclassified Sebacinales	Sebacinales sp	98.34	88.5294
Otu1256	0	0	12	0	0	0	0	0	0	0	0	0	0	0	0	0	0	0	0	0	0	0	0	0	0	0	Otu1256	unclassified Fungi	unclassified Fungi	unclassified Fungi	unclassified Fungi	unclassified Fungi	Fungi sp	100	86.3158
Otu1260	0	0	0	0	0	0	0	0	0	0	0	0	0	0	0	0	0	0	0	0	0	7	0	0	0	0	Otu1260	Glomeromycota	Glomeromycetes	Glomerales	Claroideoglomeraceae	unclassified Claroideoglomeraceae	Claroideoglomeraceae sp	98.11	89.0449
Otu1263	3	0	0	0	0	0	0	0	0	0	0	0	0	0	0	0	0	0	0	0	0	0	0	0	0	0	Otu1263	Ascomycota	Dothideomycetes	Myriangiales	Myriangiales fam Incertae sedis	Endosporium	Endosporium sp	97.53	93.6455
Otu1269	0	7	0	0	0	0	0	0	0	0	0	0	0	0	0	0	0	0	0	0	0	0	0	0	0	0	Otu1269	unclassified Fungi	unclassified Fungi	unclassified Fungi	unclassified Fungi	unclassified Fungi	Fungi sp	92.8	82.23
Otu1273	0	0	0	4	0	0	0	0	0	0	0	0	0	0	0	0	0	0	0	0	0	0	0	0	0	0	Otu1273	Ascomycota	Dothideomycetes	unclassified Dothideomycetes	unclassified Dothideomycetes	unclassified Dothideomycetes	Dothideomycetes sp	96.8	84.3003
Otu1278	0	1	0	0	0	0	0	0	0	0	0	0	0	0	0	0	0	0	0	0	0	0	0	0	0	3	Otu1278	unclassified Fungi	unclassified Fungi	unclassified Fungi	unclassified Fungi	unclassified Fungi	Fungi sp	91.2	80.5921
Otu1280	0	0	0	0	0	0	0	0	0	0	7	0	0	0	0	0	0	0	0	0	0	0	0	0	0	0	Otu1280	Basidiomycota	Agaricomycetes	Agaricales	Cortinariaceae	Cortinarius	malachius	100	88
Otu1283	0	0	0	0	0	0	0	0	0	0	0	0	0	0	0	0	0	0	0	0	0	2	0	0	0	1	Otu1283	Ascomycota	Saccharomycetes	Saccharomycetales	unclassified Saccharomycetales	unclassified Saccharomycetales	Saccharomycetales sp	91.67	88.8889
Otu1284	0	0	0	0	0	0	0	0	0	0	0	0	0	0	0	0	0	0	0	1	0	0	0	0	0	0	Otu1284	Ascomycota	Sordariomycetes	Sordariales	unclassified Sordariales	unclassified Sordariales	Sordariales sp	95.63	86.5979
Otu1287	0	0	0	0	0	0	0	0	0	0	0	0	0	0	0	0	0	0	0	4	0	0	0	0	0	0	Otu1287	Basidiomycota	Tremellomycetes	unclassified Tremellomycetes	unclassified Tremellomycetes	unclassified Tremellomycetes	Tremellomycetes sp	96.67	87.3786
Otu1290	0	0	0	0	0	0	0	0	0	0	0	4	0	0	0	0	0	0	0	1	0	0	0	0	0	0	Otu1290	Basidiomycota	Agaricomycetes	Agaricales	unclassified Agaricales	unclassified Agaricales	Agaricales sp	98.26	81.1268
Otu1293	0	0	0	0	0	0	0	0	0	0	0	0	0	0	0	0	0	0	0	0	0	0	0	0	0	4	Otu1293	Ascomycota	unclassified Ascomycota	unclassified Ascomycota	unclassified Ascomycota	unclassified Ascomycota	Ascomycota sp	94.35	86.4111
Otu1294	0	0	0	0	0	0	0	0	0	0	0	0	0	0	0	0	0	0	0	0	0	0	0	12	0	0	Otu1294	Basidiomycota	Exobasidiomycetes	Tilletiales	Tilletiaceae	Tilletia	anthoxanthi	100	89.6552
Otu1301	0	0	0	2	0	0	0	0	0	0	0	0	0	0	0	0	0	0	0	0	0	0	0	0	0	0	Otu1301	Ascomycota	Sordariomycetes	Hypocreales	unclassified Hypocreales	unclassified Hypocreales	Hypocreales sp	100	87.3377
Otu1304	4	0	0	0	0	0	0	0	0	0	0	0	0	0	0	0	0	0	0	0	0	0	0	0	0	0	Otu1304	Ascomycota	Dothideomycetes	Botryosphaeriales	Botryosphaeriaceae	Botryosphaeria	Botryosphaeria sp	98.83	86.1953
Otu1305	0	0	0	0	0	0	0	0	0	0	0	0	0	0	0	0	0	0	0	0	22	0	0	0	0	0	Otu1305	unclassified Fungi	unclassified Fungi	unclassified Fungi	unclassified Fungi	unclassified Fungi	Fungi sp	98.61	87.963
Otu1306	0	0	0	0	0	0	0	0	0	0	0	0	0	0	0	0	0	0	0	0	17	0	0	0	0	0	Otu1306	unclassified Fungi	unclassified Fungi	unclassified Fungi	unclassified Fungi	unclassified Fungi	Fungi sp	99.26	87.4598
Otu1307	0	0	0	0	0	0	0	0	0	0	0	0	0	0	0	0	0	0	0	0	0	0	0	0	14	0	Otu1307	Mortierellomycota	Mortierellomycotina cls Incertae sedis	Mortierellales	unclassified Mortierellales	unclassified Mortierellales	Mortierellales sp	99.73	90.625
Otu1311	0	0	0	0	0	0	0	0	0	0	0	0	0	0	0	0	0	5	0	0	0	0	0	0	0	0	Otu1311	Ascomycota	Sordariomycetes	Hypocreomycetidae ord Incertae sedis	Plectosphaerellaceae	Plectosphaerella	cucumerina	98.88	87.2964
Otu1315	0	0	0	0	0	0	0	0	0	0	0	0	0	0	0	0	0	0	0	0	19	0	0	0	0	0	Otu1315	Ascomycota	Dothideomycetes	Pleosporales	Pleosporaceae	Curvularia	Curvularia spicifera	99.64	92
Otu1318	0	0	4	0	0	0	0	0	0	0	0	0	0	0	0	0	0	0	0	0	0	0	0	0	0	0	Otu1318	Basidiomycota	Agaricomycetes	Cantharellales	Ceratobasidiaceae	unclassified Ceratobasidiaceae	Ceratobasidiaceae sp	96.28	89.1967
Otu1320	0	0	0	0	0	0	0	0	0	0	3	0	0	0	0	0	0	0	0	0	0	0	4	0	0	0	Otu1320	Basidiomycota	Agaricomycetes	Agaricales	Strophariaceae	Naucoria	tantilla	99.36	88.8889
Otu1323	0	0	4	0	0	0	0	0	0	0	0	0	0	0	0	0	0	0	0	0	0	0	0	0	0	0	Otu1323	Basidiomycota	Agaricomycetes	Russulales	Russulaceae	Lactarius	repraesentaneus	99.16	92.0103
Otu1326	0	6	0	0	0	0	0	0	0	0	0	0	0	0	0	0	0	0	0	0	0	0	0	0	0	0	Otu1326	unclassified Fungi	unclassified Fungi	unclassified Fungi	unclassified Fungi	unclassified Fungi	Fungi sp	97.5	86.0215
Otu1327	0	0	0	0	0	0	0	0	0	0	0	6	0	0	0	0	0	0	0	0	0	0	0	0	0	0	Otu1327	unclassified Fungi	unclassified Fungi	unclassified Fungi	unclassified Fungi	unclassified Fungi	Fungi sp	98.76	83.1615
Otu1331	0	6	0	0	0	0	0	0	0	0	0	0	0	0	0	0	0	0	0	0	0	0	0	0	0	0	Otu1331	Ascomycota	Pezizomycetes	Pezizales	Pyronemataceae	Geopyxis	carbonaria	99.61	86.8687
Otu1333	0	0	0	0	0	0	0	0	0	0	0	3	0	0	0	0	0	0	0	0	0	0	0	0	0	0	Otu1333	Ascomycota	Lecanoromycetes	Rhizocarpales	Rhizocarpaceae	Rhizocarpon	Rhizocarpon sp	93.12	84.8276
Otu1345	0	0	0	0	0	0	0	0	0	0	0	0	0	0	0	0	0	0	0	5	0	0	0	0	0	0	Otu1345	Ascomycota	Dothideomycetes	Pleosporales	Sporormiaceae	Preussia	persica	99.63	92.0962
Otu1347	0	0	5	0	0	0	0	0	0	0	0	0	0	0	0	0	0	0	0	0	0	0	0	0	0	3	Otu1347	unclassified Fungi	unclassified Fungi	unclassified Fungi	unclassified Fungi	unclassified Fungi	Fungi sp	84.16	<75
Otu1350	0	0	0	0	0	0	0	0	0	0	8	0	0	0	0	0	0	0	0	0	0	0	0	0	0	0	Otu1350	Ascomycota	Pezizomycetes	Pezizales	Pyronemataceae	Rhodotarzetta	rosea	95.53	88.1818
Otu1353	0	0	9	0	0	0	0	0	0	0	0	0	0	0	0	0	0	0	0	0	0	0	0	0	0	0	Otu1353	Basidiomycota	Agaricomycetes	Thelephorales	Thelephoraceae	unclassified Thelephoraceae	Thelephoraceae sp	96.91	89.1365
Otu1355	0	0	0	0	0	2	0	0	0	0	0	0	0	0	0	0	0	0	0	0	0	0	0	0	0	0	Otu1355	Ascomycota	Sordariomycetes	Hypocreales	Hypocreales fam Incertae sedis	Cephalosporium	Cephalosporium sp	100	86.2191
Otu1357	0	0	0	0	0	0	0	0	0	0	5	0	0	0	0	0	0	0	0	0	0	0	0	0	0	0	Otu1357	Basidiomycota	Agaricomycetes	Cantharellales	Hydnaceae	Sistotrema	Sistotrema sp	93.91	83.558
Otu1360	0	0	0	0	0	0	0	0	0	0	0	0	0	0	0	0	0	0	0	0	0	0	0	14	0	0	Otu1360	Basidiomycota	Agaricomycetes	Agaricales	Inocybaceae	Inocybe	leucoloma	95.29	85.3448
Otu1374	0	0	0	0	0	0	0	0	0	0	7	0	0	0	0	0	0	0	0	0	0	0	0	0	0	0	Otu1374	Ascomycota	Leotiomycetes	Helotiales	Vibrisseaceae	unclassified Vibrisseaceae	Vibrisseaceae sp	97.94	86.1702
Otu1378	0	0	0	0	0	0	0	0	0	0	0	0	0	0	0	0	0	1	0	0	0	0	0	0	0	0	Otu1378	Olpidiomycota	Olpidiomycetes	Olpidiales	Olpidiaceae	Olpidium	brassicae	99.15	90.0256
Otu1379	0	1	0	0	0	0	0	0	0	0	0	0	0	0	0	0	0	0	0	0	0	0	0	0	0	0	Otu1379	unclassified Fungi	unclassified Fungi	unclassified Fungi	unclassified Fungi	unclassified Fungi	Fungi sp	87.62	<75
Otu1380	0	4	0	0	0	0	0	0	0	0	0	0	0	0	0	0	0	0	0	0	0	0	5	0	0	0	Otu1380	unclassified Fungi	unclassified Fungi	unclassified Fungi	unclassified Fungi	unclassified Fungi	Fungi sp	96.52	79.5014
Otu1382	0	0	0	0	0	2	0	0	0	0	0	0	0	0	0	0	0	0	0	0	0	0	0	0	0	0	Otu1382	Ascomycota	Dothideomycetes	Pleosporales	Phaeosphaeriaceae	Phaeosphaeria	triglochinicola	91.01	92.3345
Otu1383	0	0	0	0	0	0	0	0	0	0	0	0	0	0	0	0	0	5	0	0	0	0	0	0	0	0	Otu1383	Ascomycota	Dothideomycetes	Pleosporales	Leptosphaeriaceae	Leptosphaeria	Leptosphaeria sp	100	91.7241
Otu1385	0	0	0	0	0	0	0	0	0	0	5	0	0	0	0	0	0	0	0	0	0	0	0	0	0	0	Otu1385	Basidiomycota	Agaricomycetes	Atheliales	Atheliaceae	Piloderma	lanatum	100	88.3582
Otu1388	0	0	0	0	0	0	0	0	0	0	0	0	0	0	0	0	0	0	0	5	0	0	0	0	0	0	Otu1388	Ascomycota	Dothideomycetes	Capnodiales	Capnodiales fam Incertae sedis	Meristemomyces	frigidus	98.84	88.9655
Otu1391	0	0	2	0	0	0	0	0	0	0	0	0	0	0	0	0	0	0	0	0	0	0	0	0	0	0	Otu1391	Ascomycota	Leotiomycetes	Helotiales	Sclerotiniaceae	Sclerotinia	nivalis	94.25	79.5775
Otu1392	0	0	0	0	0	0	0	0	0	0	0	9	0	0	0	0	0	0	0	0	0	0	0	0	0	0	Otu1392	unclassified Fungi	unclassified Fungi	unclassified Fungi	unclassified Fungi	unclassified Fungi	Fungi sp	92.66	82.4207
Otu1405	0	0	5	0	0	0	0	0	0	0	0	0	0	0	0	0	0	0	0	0	0	0	0	0	0	0	Otu1405	Basidiomycota	Agaricomycetes	Cantharellales	Botryobasidiaceae	Botryobasidium	candicans	95.74	93.4659
Otu1417	0	0	0	0	0	0	0	0	0	0	0	5	0	0	0	0	0	0	0	0	0	0	0	0	0	0	Otu1417	Ascomycota	Eurotiomycetes	Verrucariales	Verrucariaceae	Atla	Atla sp	96.14	86.3333
Otu1418	0	0	0	0	0	0	0	0	0	0	0	1	0	0	0	0	0	0	0	0	0	0	0	0	0	0	Otu1418	Ascomycota	Eurotiomycetes	Chaetothyriales	unclassified Chaetothyriales	unclassified Chaetothyriales	Chaetothyriales sp	92.09	83
Otu1420	0	0	0	0	1	0	0	0	0	0	0	0	0	0	0	0	0	0	0	0	0	0	0	0	0	0	Otu1420	Basidiomycota	Agaricomycetes	Agaricales	Cortinariaceae	Cortinarius	laniger	100	88.1098
Otu1421	0	0	0	3	0	0	0	0	0	0	0	0	0	0	0	0	0	0	0	0	0	0	0	0	0	0	Otu1421	Basidiomycota	Agaricomycetes	Amylocorticiales	Amylocorticiaceae	Anomoloma	myceliosum	100	88.2175
Otu1423	0	5	0	0	0	0	0	0	0	0	0	0	0	0	0	0	0	0	0	0	0	0	0	0	0	0	Otu1423	Ascomycota	Dothideomycetes	unclassified Dothideomycetes	unclassified Dothideomycetes	unclassified Dothideomycetes	Dothideomycetes sp	98.83	87.372
Otu1426	0	0	0	0	0	0	0	0	0	0	0	6	0	0	0	0	0	0	0	0	0	0	0	0	0	0	Otu1426	Ascomycota	Dothideomycetes	Pleosporales	unclassified Pleosporales	unclassified Pleosporales	Pleosporales sp	99.61	86.6894
Otu1431	0	0	0	0	0	1	0	0	0	0	0	0	0	0	0	0	0	0	0	0	0	0	0	0	0	0	Otu1431	unclassified Fungi	unclassified Fungi	unclassified Fungi	unclassified Fungi	unclassified Fungi	Fungi sp	94.38	86.4583
Otu1437	0	0	0	3	0	0	0	0	0	0	0	0	0	0	0	0	0	0	0	0	0	0	0	0	0	0	Otu1437	unclassified Fungi	unclassified Fungi	unclassified Fungi	unclassified Fungi	unclassified Fungi	Fungi sp	95.62	87.108
Otu1447	0	0	0	0	0	2	0	0	0	0	0	0	0	0	0	0	0	0	0	0	0	0	0	0	0	0	Otu1447	Basidiomycota	Agaricomycetes	Polyporales	Polyporaceae	Trametes	hirsuta	99.31	88.1459
Otu1453	0	0	0	5	0	0	0	0	0	0	0	0	0	0	0	0	0	0	0	0	0	0	0	0	0	0	Otu1453	Ascomycota	Leotiomycetes	Helotiales	Hyaloscyphaceae	Hyalopeziza	Hyalopeziza sp	99.57	83.9286
Otu1454	0	0	0	0	0	0	0	0	0	0	0	0	0	0	0	0	0	0	0	0	0	0	0	0	0	1	Otu1454	Ascomycota	Orbiliomycetes	Orbiliales	Orbiliaceae	Hyalorbilia	juliae	97.69	88.563
Otu1455	3	0	0	0	0	0	0	0	0	0	0	0	0	0	0	0	0	0	0	0	0	0	0	0	0	0	Otu1455	unclassified Fungi	unclassified Fungi	unclassified Fungi	unclassified Fungi	unclassified Fungi	Fungi sp	90.33	88.4615
Otu1458	0	0	7	0	0	0	0	0	0	0	0	0	0	0	0	0	0	0	0	0	0	0	0	0	0	0	Otu1458	unclassified Fungi	unclassified Fungi	unclassified Fungi	unclassified Fungi	unclassified Fungi	Fungi sp	90.57	96.0177
Otu1475	0	0	0	0	0	0	0	0	0	0	3	0	0	0	0	0	0	0	0	0	0	0	0	0	0	0	Otu1475	Ascomycota	Sordariomycetes	unclassified Sordariomycetes	unclassified Sordariomycetes	unclassified Sordariomycetes	Sordariomycetes sp	94.55	87.9479
sequencing depth	128650	35672	40606	63157	75799	84191	72583	69822	40071	42863	44208	45179	31986	70536	52668	38463	32083	60749	62758	47763	12218	36422	30267	19487	21231	46340
subsampling units	10000	10000	10000	10000	10000	10000	10000	10000	10000	10000	10000	10000	10000	10000	10000	10000	10000	10000	10000	10000	10000	10000	10000	10000	10000	10000
N of OTUs	113	146	245	243	126	196	23	11	19	107	249	210	96	65	70	56	111	107	73	244	145	97	120	89	68	150
